# Supplementary material for: The presence and impact of reference bias on population genomic studies of prehistoric human populations
Source: PLoS Genet. 2019 Jul 26;15(7):e1008302. doi: 10.1371/journal.pgen.1008302 (PMC6685638; doi:10.1371/journal.pgen.1008302)
Supplement: S1 Table — (XLS) [file pgen.1008302.s007.xls]

## Sheet: SGDP
Pairwise correlations between proportion of reference alleles at heterozygous SNP sites. The upper triangle shows Spearman’s rank correlation coefficient rho, the lower triangle shows the corresponding p values. (SGDP SNPs)
	Stuttgart	Loschbour	Ust-Ishim	sf12	baa001	Kotias	Bichon	ne1	br2	atp016	Rathlin1	Ballyhatty	I0172	I0103	I0054	I0412	I0585	I0408	I0118	TAF011	TAF013	TAF014	VindijaNeandertal	AltaiNeandertal	Denisovan	Mbuti(modern)	San(modern)	French(modern)	Han(modern)	Karitiana(modern)	Papuan(modern)
Stuttgart		0.0158919	0.0158541	0.0263405	0.013203	0.0319129	0.00738205	0.0191631	0.0194857	0.0104376	0.0101726	0.0133119	0.00353911	0.0216905	-0.0150178	-0.0107949	0.00842175	0.0177222	0.0141126	0.0488773	0.0156844	0.00758057	0.0306754	0.0331328	0.0191481	0.00432154	0.00363181	0.00351936	0.00437947	-0.00301474	0.00365815
Loschbour	5.384e-05		0.032051	0.0278378	0.0220597	0.0209433	0.013788	0.0250116	0.022744	0.0139026	0.0158015	0.011095	-0.00574506	0.0142765	0.00674879	-0.00328593	0.00288514	-0.0160169	-0.00124303	0.00711826	0.0276439	-0.0199382	0.0354453	0.0282827	0.0457471	-0.00234832	0.00177567	0.00778018	0.00563467	0.0013997	-0.000892633
Ust-Ishim	2.655e-06	2.2e-16		0.0341229	0.0170435	0.0306852	0.00421317	0.0274346	0.021909	0.017154	0.0164608	0.0207482	0.000121705	0.00939798	0.00153399	-0.0112377	0.00386187	-0.00286681	0.00602719	-0.0311195	-0.0164108	0.00690001	0.0530607	0.0596649	0.069174	0.00357345	0.00162916	0.00727436	0.010421	0.00663072	0.00888822
sf12	6.922e-14	1.436e-14	2.2e-16		0.0239241	0.0356019	0.0221429	0.0234586	0.026958	0.0200574	0.023994	0.0238162	0.00808703	0.0147627	0.028172	0.0141899	0.0552724	0.0430116	0.0288603	0.0180719	0.0471551	0.0359613	0.0626376	0.0235632	0.0359161	0.00863268	0.01298	0.0064141	0.0111851	0.00620203	0.00820669
baa001	0.00693	4.417e-05	0.0001205	6e-07		0.0258365	0.00628999	0.0225688	0.00898081	0.00586507	0.025245	0.00805201	0.00685457	-0.00185151	0.00793945	0.0182558	0.0062984	0.0317912	0.00515255	0.0143185	0.0209622	0.0350497	0.0407524	0.0448256	-0.0193597	0.00727544	0.00261861	-0.00133245	0.00371204	0.00429237	0.0116697
Kotias	6.735e-15	5.315e-06	4.527e-15	2.2e-16	3.117e-06		0.00830416	0.024788	0.0232988	0.0175684	0.0139262	0.0182144	0.0288783	0.0132072	0.0140444	0.0322578	0.0440219	0.0295573	0.0286895	0.0253773	0.037713	0.0445277	0.057555	0.0438082	0.0510385	0.00418316	0.0040059	0.00201432	-0.00168862	0.0124656	0.00574979
Bichon	0.1229	0.004026	0.3482	7.239e-07	0.3262	0.1253		0.00406827	0.00696048	0.00850035	-0.00192964	0.0164996	0.00212914	-0.0287554	-0.00619372	0.0248654	0.024599	0.0163833	0.00822851	0.0243148	-0.000686335	-0.0186883	0.0144838	-0.0295147	-0.00848136	0.0138971	0.0123424	0.00154781	0.00755644	0.00776722	0.00215355
ne1	9.767e-09	3.454e-11	2.2e-16	2.537e-12	1.785e-06	7.105e-10	0.3828		0.0252622	0.0120929	0.0153605	0.0208996	0.0212818	0.00561995	0.018889	-0.00966046	0.0219862	0.0413804	0.0144732	0.0364569	0.0255917	0.00668754	0.0448277	0.0519494	0.00858883	0.00543048	0.00904643	0.00258256	0.00561677	0.00941687	0.0126345
br2	2.713e-09	3.502e-10	5.064e-12	2.2e-16	0.04949	2.061e-09	0.1193	1.1e-15		0.0112217	0.0141416	0.0100178	0.00844928	0.0101966	0.0180368	0.014761	0.0204443	0.00583753	0.00719498	0.0175648	-0.0117372	0.0207024	0.0500299	0.0445026	0.0380436	0.0128078	0.00785085	0.0107065	0.00855561	0.0122305	0.012117
atp016	0.003628	0.0004576	7.976e-07	2.204e-08	0.2397	3.347e-05	0.08058	0.0005122	0.0009722		0.0109381	0.00858568	0.013987	-0.000101514	0.00405286	-0.0133623	0.0319618	0.00700911	0.0170485	0.0102351	0.00662185	0.0339589	-0.00159522	0.0451528	-0.00297036	-0.00127102	0.00318614	0.00272463	0.00179521	0.00632098	-0.00386784
Rathlin1	0.01528	0.0005875	4.143e-05	5.242e-09	8.419e-06	0.003477	0.7224	0.0001489	0.000305	0.01049		0.0105832	0.00257854	0.0132367	0.0133513	0.0125722	0.00173633	-0.0178838	0.000634039	0.0169538	0.00712043	-0.036473	0.0232978	0.0322095	0.0170613	0.00338411	0.0067888	-0.000308308	0.00545274	0.00696065	0.00245368
Ballyhatty	0.001456	0.01673	3.825e-07	1.364e-08	0.167	0.000182	0.003071	1.911e-07	0.0113	0.04546	0.03055		0.009261	0.0174048	-0.00817341	0.00955253	0.0261333	0.0221412	-0.0197801	0.0182615	0.0149307	0.0168316	0.0736533	0.00614377	0.0252998	0.000132083	0.0119493	0.0065665	-1.23204e-05	0.00251937	0.0102653
I0172	0.7281	0.6211	0.9902	0.4315	0.615	0.01283	0.8703	0.03328	0.3925	0.1849	0.8284	0.4477		0.235838	0.230373	0.18966	0.232471	0.221225	0.15057	0.191518	0.112238	0.162183	-0.0483643	-0.0731576	0.00935388	0.014596	0.0030938	0.00475419	-0.00553055	0.00376928	0.00389441
I0103	0.05735	0.261	0.3804	0.1832	0.8988	0.2859	0.03989	0.6133	0.3441	0.993	0.3053	0.1966	2.2e-16		0.202515	0.168357	0.204671	0.199196	0.138665	0.143599	0.136461	0.171091	-0.065162	0.00351611	-0.0904284	-0.00338319	-0.00564412	0.0176349	0.00828061	0.0274229	0.0226249
I0054	0.1986	0.6123	0.8927	0.01735	0.6076	0.2939	0.6835	0.09947	0.1084	0.7346	0.3345	0.5557	2.2e-16	2.2e-16		0.149515	0.198603	0.200449	0.160655	0.0951672	0.15376	0.137718	-0.0352928	0.0392334	-0.0324895	-0.016152	-0.0082418	-0.00247094	-0.00203381	0.0111698	0.000895763
I0412	0.3914	0.8222	0.3542	0.2672	0.2673	0.02224	0.1093	0.4402	0.2301	0.2975	0.3948	0.5228	2.2e-16	2.2e-16	2.2e-16		0.144816	0.209788	0.122741	0.0733635	0.0468196	0.0539337	-0.0538448	0.0426764	0.0363608	0.0129964	0.0241187	0.0173586	-0.00933778	-0.00735013	-0.00334932
I0585	0.5301	0.8333	0.7613	1.53e-05	0.714	0.003249	0.1205	0.09791	0.1117	0.01957	0.9104	0.1019	2.2e-16	2.2e-16	2.2e-16	2.2e-16		0.198346	0.135417	0.150237	0.104816	0.110041	0.0693681	0.0532849	0.087364	0.0119915	-0.00813125	-0.00853253	0.0111782	-0.00368045	0.0116332
I0408	0.1796	0.2828	0.822	0.00131	0.06424	0.04163	0.3102	0.001612	0.6465	0.6042	0.2413	0.1511	2.2e-16	2.2e-16	2.2e-16	2.2e-16	2.2e-16		0.166664	0.0936452	0.0770409	0.0760545	-0.137087	-0.0662889	-0.0720139	0.020879	0.00346143	-0.00181905	-0.00760025	-0.0177896	0.0143661
I0118	0.2364	0.9258	0.5947	0.01419	0.738	0.02669	0.5783	0.2174	0.525	0.165	0.9627	0.1594	2.2e-16	2.2e-16	2.2e-16	2.2e-16	2.2e-16	2.2e-16		0.106804	0.0928445	0.0561203	-0.10277	-0.135696	-0.0337266	0.000707494	0.0227249	0.00243714	-0.000942751	-4.0747e-05	-0.00620513
TAF011	0.01303	0.7503	0.09023	0.3618	0.5605	0.2356	0.3205	0.0603	0.3619	0.6181	0.4541	0.4301	2.2e-16	3.715e-13	3.617e-06	0.0004525	6.753e-11	9.491e-06	7.83e-08		0.173737	0.153967	-0.0488715	0.0349387	0.17997	0.013953	-0.0297162	0.0210918	0.0278711	0.0349143	0.052721
TAF013	0.478	0.2629	0.4188	0.03452	0.4316	0.1144	0.9797	0.2368	0.576	0.7702	0.7753	0.5625	1.222e-07	2.025e-10	7.175e-12	0.03714	2.095e-05	0.0007079	1.968e-05	1.162e-15		0.116356	0.099402	-0.101622	-0.109204	-0.00137443	-0.00614319	-0.00415825	0.00464273	0.00054982	-0.0172838
TAF014	0.7646	0.492	0.7781	0.1695	0.2531	0.1084	0.5649	0.7937	0.4052	0.2016	0.2211	0.5785	6.078e-11	1.859e-11	1.323e-07	0.04072	0.0001006	0.004136	0.02915	3.706e-10	9.921e-06		0.0309912	0.0692431	0.0511636	0.050805	-0.0216892	-0.00356511	0.0176922	0.0113555	-0.00253824
VindijaNeandertal	0.0841	0.0559	0.00104	0.000268	0.03904	0.005256	0.5516	0.008472	0.003528	0.93	0.2636	0.0004939	0.334	0.2589	0.5629	0.4024	0.2669	0.04567	0.09012	0.631	0.3683	0.8142		0.0846303	0.163749	-0.0361081	-0.00430725	0.0173322	0.00308883	0.0225396	0.0215
AltaiNeandertal	0.03349	0.09789	2.323e-05	0.1209	0.009572	0.01551	0.1668	0.0007784	0.002495	0.005444	0.08047	0.7412	0.1132	0.9419	0.4593	0.4533	0.3529	0.2484	0.01037	0.7072	0.2595	0.5417	7.292e-07		0.205521	0.00582207	0.000720731	0.0207672	0.00336189	0.0213006	-0.00113231
Denisovan	0.3287	0.02511	0.0001091	0.05617	0.3522	0.02307	0.7445	0.6367	0.04227	0.8844	0.4697	0.2792	0.8689	0.1398	0.6158	0.5977	0.2009	0.3158	0.6188	0.07318	0.3257	0.7133	4.835e-05	5.309e-09		-0.00237937	0.0304608	-0.00757015	-0.00388259	0.0319683	0.0302376
Mbuti(modern)	0.2769	0.5902	0.3159	0.02698	0.1011	0.3619	0.009354	0.1553	0.0005609	0.7565	0.4719	0.9782	0.2012	0.7842	0.214	0.356	0.409	0.1599	0.9571	0.5016	0.9509	0.05485	0.03058	0.6883	0.8948		0.011908	0.0123477	0.00940426	0.0145809	0.0116117
San(modern)	0.3555	0.6818	0.6473	0.0008181	0.529	0.3819	0.02055	0.01674	0.03374	0.4342	0.1483	0.01258	0.7655	0.6158	0.4698	0.05704	0.5112	0.7914	0.05418	0.111	0.7627	0.3598	0.7875	0.96	0.08299	0.0009441		0.021878	0.014205	0.0165403	0.0154619
French(modern)	0.2895	0.03197	0.0216	0.04898	0.7722	0.6076	0.7299	0.4183	0.0005422	0.4231	0.9378	0.09947	0.6196	0.0905	0.8226	0.1426	0.4955	0.8822	0.8242	0.2466	0.8397	0.8816	0.3019	0.1658	0.6723	0.0008568	2.52e-09		0.0170408	0.00862953	0.0169528
Han(modern)	0.2256	0.1518	0.001106	0.001366	0.4339	0.6884	0.1207	0.1077	0.01101	0.627	0.2023	0.9977	0.5981	0.4646	0.8668	0.4712	0.4105	0.5754	0.9382	0.1538	0.8285	0.4847	0.853	0.8218	0.8364	0.0138	0.0001689	4.119e-07		0.0144329	0.0166892
Karitiana(modern)	0.4641	0.754	0.07163	0.1161	0.4307	0.00881	0.1587	0.01802	0.001409	0.1382	0.1496	0.6132	0.7561	0.03607	0.4107	0.6256	0.8122	0.2576	0.9977	0.1268	0.9831	0.6984	0.2355	0.2077	0.1488	0.0008898	0.0001572	0.02419	9.614e-05		0.0102419
Papuan(modern)	0.3658	0.8409	0.01294	0.03729	0.0267	0.2149	0.6897	0.00117	0.00135	0.3527	0.6066	0.03565	0.7449	0.07861	0.9469	0.8194	0.4502	0.3503	0.6485	0.01468	0.4751	0.9304	0.2586	0.9446	0.1675	0.006415	0.0002423	6.577e-06	9.359e-06	0.01793

## Sheet: HO
Pairwise correlations between proportion of reference alleles at heterozygous SNP sites. The upper triangle shows Spearman’s rank correlation coefficient rho, the lower triangle shows the corresponding p values. (HO SNPs)
	Stuttgart	Loschbour	Ust-Ishim	sf12	baa001	Kotias	Bichon	ne1	br2	atp016	Rathlin1	Ballyhatty	I0172	I0103	I0054	I0412	I0585	I0408	I0118	TAF011	TAF013	TAF014	VindijaNeandertal	AltaiNeandertal	Denisovan	Mbuti(modern)	San(modern)	French(modern)	Han(modern)	Karitiana(modern)	Papuan(modern)
Stuttgart		-0.00237894	0.0138796	0.0394982	0.00504112	0.0306877	-0.0112592	0.0159995	0.0257082	0.0111667	0.000908712	0.0209024	-0.000275668	0.0154931	-0.0324315	-0.0170616	0.010607	0.0318958	0.0225947	0.04908	0.0338347	0.0128731	0.0682259	0.153161	0.0114486	0.00990229	-0.00293999	-0.00226001	0.000426539	-0.0185523	0.00972077
Loschbour	0.8755		0.0166802	0.0241733	0.0294008	-0.0134926	0.00205616	0.0166442	-0.00194865	0.0251639	0.0126836	-0.00849032	0.00819498	-0.00691651	-0.0116512	-0.0261777	-0.00821602	-0.0235712	-0.016887	0.006571	0.0069309	-0.0333213	-0.0247353	-0.142036	0.102593	-0.0172879	0.00809465	0.00187282	0.00753292	0.011027	0.00312581
Ust-Ishim	0.2816	0.2448		0.0271174	0.00304347	0.0459069	0.0239509	0.0175774	0.00189795	0.0207961	0.00331872	0.0189238	-0.000920165	-0.0227356	-0.00409886	-0.0492595	0.0110776	0.00290885	0.0146414	-0.0469804	-0.0238517	-0.0210947	0.141379	0.0386343	0.00948052	0.0137339	-0.000378801	0.0121259	0.00490889	-0.000718298	0.0192835
sf12	0.003728	0.08941	0.03451		-0.00163969	0.0145491	-0.00927892	0.00475673	0.0232496	0.0380127	0.0156433	0.0028785	-0.00770817	0.00658929	0.0326362	0.0160116	0.0518576	0.0295138	0.0153075	0.00999851	0.00861595	0.0399835	-0.00167924	0.0541291	-0.0699055	0.0116645	0.00258443	0.0309991	0.0175786	0.00626388	-0.0204351
baa001	0.7762	0.1313	0.8512	0.9253		0.0385639	0.0151433	-0.00948663	0.0271373	0.00450121	0.0292471	0.00286272	-0.00760092	-0.00988475	0.00855376	0.00605693	0.00951536	0.0190025	-0.00377686	-0.00393849	0.00326211	0.00942514	0.2157	0.018393	-0.0281754	-0.0161201	0.00516531	-0.0109006	0.00799883	0.00328211	-0.0103154
Kotias	0.0409	0.4198	0.001232	0.3314	0.04846		-0.0223719	0.00120978	0.0230743	0.0282652	0.0338282	0.0037994	0.0463356	0.00823505	0.0428387	0.0344124	0.0451189	0.0521187	0.0234572	0.0494822	0.0801692	0.0643933	0.193656	0.0106531	-0.0474799	0.0373758	0.00682496	0.000509515	-0.00332939	-0.00288614	0.00936606
Bichon	0.5185	0.9054	0.1432	0.569	0.4932	0.2398		-0.016798	0.0158014	-0.0121483	-0.0209997	-0.00147087	-0.0205329	-0.031236	0.00283681	0.0462613	0.0230183	0.0254008	-0.0022181	0.0369798	0.0521736	-0.0544524	-0.0786884	-0.0930634	-0.0576124	0.0112268	0.00710786	-0.0194188	0.00404148	0.0134697	-0.01335
ne1	0.2224	0.2603	0.1684	0.7213	0.58	0.9354	0.3243		-0.000216737	0.0223565	0.0210588	0.0201731	0.0276131	-0.0222562	0.0370359	-0.00469282	0.020896	0.0219884	0.0136948	0.0651485	0.0128004	0.00643873	-0.0801572	0.0142848	0.121817	-0.0290562	-0.00146314	0.0214754	0.0226764	0.0205439	0.00030165
br2	0.04288	0.8902	0.8772	0.0673	0.1057	0.1053	0.3273	0.9861		-0.013109	0.00179387	-0.016275	-0.000442819	0.00248181	0.0231273	0.0146047	0.0200052	-0.0108176	0.000401722	0.0388926	-0.0131056	0.0526201	-0.0369614	0.0690385	0.0960804	0.0190645	-0.0163942	0.0156182	-0.00333545	0.00605275	0.00279464
atp016	0.4145	0.09501	0.1143	0.005441	0.8018	0.06743	0.4798	0.09421	0.3139		0.00121062	-0.00519762	0.0122346	-0.00425402	-0.0201667	-0.0116513	0.0298967	-0.000395835	0.010647	-0.00851996	0.0147571	0.0588472	-0.0606144	0.0264441	0.0353887	-0.0318789	-0.00510933	-0.0180153	0.0140637	-0.00491929	-0.0261773
Rathlin1	0.954	0.4626	0.8259	0.31	0.153	0.0493	0.277	0.1683	0.9038	0.9393		0.0154722	0.00737668	0.00328538	0.0197621	0.0246193	0.025303	-0.0355255	-0.00838925	-0.040009	-0.00378327	-0.00460012	0.0600322	-0.0461828	0.0019103	-0.00466315	0.0173703	0.00826786	-0.00966489	-0.00762447	0.012251
Ballyhatty	0.1846	0.6282	0.214	0.8569	0.8913	0.8297	0.9404	0.1903	0.2766	0.7453	0.3918		0.0162961	0.00928539	-0.00668596	0.00476998	0.0476747	0.020499	-0.0323117	-0.00261904	0.0595423	0.0342363	-0.0713562	-0.0468636	0.0138895	-0.000527934	0.0205567	-0.0332107	0.00740101	0.0104049	0.0216888
I0172	0.9854	0.629	0.9494	0.6109	0.6977	0.006937	0.2819	0.05931	0.9755	0.4263	0.6735	0.3571		0.241795	0.229201	0.202303	0.215767	0.204778	0.140598	0.185534	0.0780162	0.16047	-0.0737047	-0.0441583	-0.0871255	0.0145147	-0.000781454	-0.00847086	-0.0199164	0.00351237	-0.00976183
I0103	0.3428	0.7027	0.1408	0.6803	0.6308	0.6441	0.1213	0.1672	0.8714	0.7963	0.8593	0.6276	2.2e-16		0.199693	0.18681	0.191056	0.186711	0.132324	0.167282	0.157493	0.139272	-0.0108259	0.0339444	-0.144473	-0.0109177	-0.00783503	0.011181	-0.00641815	0.045393	0.0149778
I0054	0.0462	0.5251	0.794	0.04765	0.6845	0.02036	0.8935	0.01968	0.1344	0.2187	0.2997	0.725	2.2e-16	2.2e-16		0.129116	0.18001	0.174112	0.151273	0.0679913	0.14474	0.15147	0.0316001	0.0261851	-0.0355938	-0.0187706	0.00105702	-0.00847561	0.0073566	0.0273999	-0.000448399
I0412	0.3416	0.2028	0.004149	0.3748	0.7925	0.08501	0.03627	0.7913	0.4011	0.5178	0.2407	0.8206	2.2e-16	2.2e-16	6.566e-13		0.139977	0.19542	0.111405	0.0569066	0.0291467	0.0413436	-0.0963042	-0.0534184	0.0867957	0.00224833	0.00379879	0.0280622	-0.00203635	-0.0288652	0.0194338
I0585	0.5513	0.6526	0.5094	0.002302	0.6689	0.02289	0.2724	0.2322	0.238	0.09504	0.2158	0.02352	2.2e-16	2.2e-16	2.2e-16	1.451e-12		0.19342	0.112158	0.127561	0.120786	0.0936317	0.0500413	0.00565119	0.0785244	0.0120026	-0.000203752	0.00400251	0.00484177	-0.00641973	0.00822567
I0408	0.07983	0.2527	0.869	0.1132	0.4136	0.009578	0.2557	0.2233	0.5342	0.9829	0.09161	0.3325	2.2e-16	2.2e-16	2.2e-16	2.2e-16	2.2e-16		0.157322	0.0644668	0.0795954	0.0247727	-0.0138571	-0.0255713	-0.0503613	0.00561176	-0.00183142	-0.00668545	-0.0187637	-0.0276171	0.0100706
I0118	0.1796	0.3688	0.3584	0.3567	0.8597	0.194	0.9158	0.4062	0.9798	0.532	0.6585	0.09951	2.2e-16	2.2e-16	2.2e-16	5.811e-10	6.104e-10	2.2e-16		0.113389	0.108325	0.0481425	-0.144318	-0.186538	-0.123794	0.0064653	0.0107305	-0.00212845	-0.00289456	-0.0314771	-0.0144762
TAF011	0.06551	0.8232	0.05692	0.7065	0.9031	0.0818	0.2625	0.01266	0.1328	0.7539	0.1869	0.9309	1.285e-13	1.524e-10	0.008815	0.03434	8.93e-06	0.0181	1.445e-05		0.16441	0.130517	0.195248	0.171366	0.152593	0.0125919	-0.0389846	0.0563182	0.029827	0.0487645	0.0262913
TAF013	0.2417	0.8291	0.3701	0.7669	0.9256	0.009946	0.1416	0.6534	0.6329	0.6177	0.907	0.07583	0.004598	1.573e-08	2.498e-07	0.3098	7.525e-05	0.006053	0.000119	4.115e-09		0.101227	0.0345822	-0.241562	-0.108915	-0.0265729	-0.0209253	0.00520315	-0.0173536	-0.0056905	-0.0736204
TAF014	0.6924	0.372	0.5093	0.242	0.8093	0.07566	0.1986	0.8459	0.09832	0.08476	0.9048	0.388	3.197e-07	2.266e-05	3.445e-06	0.2213	0.007085	0.462	0.1394	3.702e-05	0.002363		0.0157945	0.0824613	-0.030345	0.0791275	-0.0428672	-0.00955944	0.0102314	0.0350329	-0.0038121
VindijaNeandertal	0.324	0.7368	0.03135	0.9803	0.004984	0.01115	0.3625	0.2229	0.5952	0.4024	0.464	0.3921	0.3282	0.9005	0.6953	0.3147	0.5658	0.8852	0.09246	0.1419	0.8077	0.9305		0.134811	-0.0991102	-0.0479782	-0.021546	-0.0649235	-0.186753	0.0724397	0.103145
AltaiNeandertal	0.01307	0.04592	0.5	0.3774	0.792	0.8801	0.2541	0.8218	0.2565	0.6829	0.5291	0.5164	0.5285	0.6384	0.7242	0.5461	0.9451	0.7537	0.01487	0.1905	0.0507	0.5902	0.06883		-0.244055	-0.016808	-0.0917659	-0.0923254	0.0405573	-0.0175663	0.0644334
Denisovan	0.8865	0.1857	0.8911	0.389	0.7194	0.5747	0.5632	0.0932	0.2033	0.6528	0.9836	0.8788	0.3205	0.1154	0.6971	0.381	0.4192	0.6117	0.1836	0.2486	0.4712	0.8691	0.6158	0.1783		-0.0191587	0.0158731	-0.0865874	0.099627	0.0175691	0.0681524
Mbuti(modern)	0.5053	0.2902	0.303	0.426	0.3163	0.01987	0.5464	0.04452	0.1694	0.03622	0.7852	0.9761	0.3741	0.5318	0.2868	0.9085	0.5207	0.7805	0.7219	0.647	0.3599	0.02023	0.4474	0.7696	0.792		0.0130469	0.0194247	-0.00311931	-0.0158148	-0.0204529
San(modern)	0.8265	0.5881	0.9756	0.8467	0.7129	0.6491	0.6809	0.9121	0.2046	0.7107	0.2713	0.2004	0.9554	0.5974	0.9419	0.8182	0.9892	0.9122	0.4824	0.09236	0.3958	0.1322	0.7051	0.07099	0.8079	0.2975		0.0243749	0.00576451	0.020397	-0.000282863
French(modern)	0.8479	0.8859	0.2825	0.007971	0.4819	0.9691	0.1903	0.06205	0.1598	0.1316	0.5441	0.01614	0.5341	0.4405	0.5699	0.08264	0.8068	0.6845	0.8873	0.01733	0.8439	0.753	0.2887	0.09869	0.1758	0.1332	0.04715		0.00172083	0.0344565	0.0210434
Han(modern)	0.9737	0.5966	0.6714	0.1655	0.6257	0.8173	0.8036	0.07578	0.7855	0.2842	0.5158	0.63	0.1783	0.6845	0.6541	0.9089	0.785	0.2998	0.8626	0.2458	0.5286	0.7531	0.002701	0.4669	0.1389	0.8175	0.6507	0.8816		-0.00526243	0.013637
Karitiana(modern)	0.2391	0.5241	0.9592	0.6783	0.8686	0.8675	0.4951	0.1821	0.6823	0.7573	0.6704	0.5731	0.8434	0.01488	0.1441	0.1778	0.754	0.2033	0.1041	0.1134	0.8685	0.3596	0.338	0.8065	0.8421	0.3308	0.1717	0.01123	0.6962		0.0254011
Papuan(modern)	0.5105	0.8472	0.1425	0.1562	0.5762	0.5551	0.4695	0.9834	0.8397	0.07848	0.4727	0.2088	0.5684	0.4048	0.9804	0.3428	0.6806	0.6268	0.4396	0.353	0.01818	0.9188	0.1492	0.3317	0.4288	0.1827	0.9842	0.1049	0.3059	0.1106
