# Supplementary material for: The presence and impact of reference bias on population genomic studies of prehistoric human populations
Source: PLoS Genet. 2019 Jul 26;15(7):e1008302. doi: 10.1371/journal.pgen.1008302 (PMC6685638; doi:10.1371/journal.pgen.1008302)
Supplement: S1 Data — (XLS) [file pgen.1008302.s008.xls]

## Sheet: Fig1.tab
IND	Q	MEANPROP	SE
Stuttgart	0	0.499237	0.000225918
Loschbour	0	0.498562	0.000240387
Ust-Ishim	0	0.497681	0.000164927
sf12	0	0.494839	0.000145634
baa001	0	0.497879	0.000306959
Kotias	0	0.494219	0.000263638
Bichon	0	0.500611	0.000361709
ne1	0	0.49622	0.000206247
br2	0	0.49622	0.000201799
atp016	0	0.491859	0.000240931
Rathlin1	0	0.501144	0.000287561
Ballynahatty	0	0.49988	0.000292659
I0172	0	0.491201	0.00064233
I0103	0	0.491955	0.000722372
I0054	0	0.492744	0.000715388
I0412	0	0.493447	0.000832128
I0585	0	0.493901	0.000789015
I0408	0	0.493032	0.000884267
I0118	0	0.491903	0.000788616
TAF011	0	0.48485	0.00128769
TAF013	0	0.483102	0.00140135
TAF014	0	0.481783	0.00162369
VindijaNeandertal	0	0.493062	0.000858125
AltaiNeandertal	0	0.49597	0.000611521
Denisovan	0	0.495679	0.000974795
Mbuti(modern)	0	0.497268	0.000213965
San(modern)	0	0.497033	0.000196334
French(modern)	0	0.4974	0.000190361
Han(modern)	0	0.49737	0.000195527
Karitiana(modern)	0	0.496847	0.000227393
Papuan(modern)	0	0.497036	0.000221049
Stuttgart	10	0.499224	0.000225939
Loschbour	10	0.498537	0.000240407
Ust-Ishim	10	0.497623	0.000164965
sf12	10	0.494782	0.00014566
baa001	10	0.497814	0.000307067
Kotias	10	0.494138	0.000263697
Bichon	10	0.500508	0.000361897
ne1	10	0.4962	0.000206258
br2	10	0.496208	0.0002018
atp016	10	0.491836	0.000240963
Rathlin1	10	0.501049	0.000287712
Ballynahatty	10	0.499792	0.00029282
I0172	10	0.491202	0.000642371
I0103	10	0.49195	0.000722366
I0054	10	0.492738	0.000715398
I0412	10	0.493449	0.000832305
I0585	10	0.493878	0.00078913
I0408	10	0.493017	0.000884482
I0118	10	0.491901	0.000788592
TAF011	10	0.484808	0.00128781
TAF013	10	0.483047	0.00140186
TAF014	10	0.481766	0.00162388
VindijaNeandertal	10	0.492859	0.000858124
AltaiNeandertal	10	0.495876	0.000612019
Denisovan	10	0.495621	0.000974716
Mbuti(modern)	10	0.497268	0.000213965
San(modern)	10	0.497033	0.000196334
French(modern)	10	0.4974	0.000190361
Han(modern)	10	0.49737	0.000195527
Karitiana(modern)	10	0.496847	0.000227393
Papuan(modern)	10	0.497036	0.000221049
Stuttgart	20	0.499202	0.000225954
Loschbour	20	0.498509	0.000240413
Ust-Ishim	20	0.497512	0.000165018
sf12	20	0.494714	0.000145695
baa001	20	0.497722	0.00030716
Kotias	20	0.494027	0.000263768
Bichon	20	0.500497	0.000361893
ne1	20	0.496152	0.000206272
br2	20	0.496171	0.000201798
atp016	20	0.491799	0.000240996
Rathlin1	20	0.501034	0.000287722
Ballynahatty	20	0.499733	0.000292887
I0172	20	0.491205	0.000642415
I0103	20	0.491957	0.000722335
I0054	20	0.492738	0.000715398
I0412	20	0.493458	0.000832286
I0585	20	0.493871	0.000789108
I0408	20	0.493007	0.000884487
I0118	20	0.491901	0.000788592
TAF011	20	0.484806	0.00128809
TAF013	20	0.483025	0.0014019
TAF014	20	0.481737	0.00162414
VindijaNeandertal	20	0.492619	0.000858831
AltaiNeandertal	20	0.495766	0.000612095
Denisovan	20	0.495569	0.000975324
Mbuti(modern)	20	0.497268	0.000213965
San(modern)	20	0.497033	0.000196334
French(modern)	20	0.4974	0.000190361
Han(modern)	20	0.49737	0.000195527
Karitiana(modern)	20	0.496847	0.000227393
Papuan(modern)	20	0.497036	0.000221049
Stuttgart	30	0.49881	0.000226298
Loschbour	30	0.498132	0.000240727
Ust-Ishim	30	0.496472	0.000165574
sf12	30	0.493437	0.000146214
baa001	30	0.496934	0.000308008
Kotias	30	0.486538	0.000271408
Bichon	30	0.49851	0.000364993
ne1	30	0.49585	0.00020641
br2	30	0.495925	0.000201941
atp016	30	0.487444	0.000244276
Rathlin1	30	0.498197	0.000291751
Ballynahatty	30	0.496468	0.000298486
I0172	30	0.491069	0.000642547
I0103	30	0.49184	0.000722486
I0054	30	0.492683	0.000715779
I0412	30	0.493513	0.000832517
I0585	30	0.493814	0.000789338
I0408	30	0.493037	0.000885601
I0118	30	0.491894	0.000788932
TAF011	30	0.474998	0.00135044
TAF013	30	0.471317	0.00150995
TAF014	30	0.4699	0.00176719
VindijaNeandertal	30	0.485632	0.000876202
AltaiNeandertal	30	0.494593	0.000614172
Denisovan	30	0.495027	0.00097845
Mbuti(modern)	30	0.497268	0.000213965
San(modern)	30	0.497033	0.000196334
French(modern)	30	0.4974	0.000190361
Han(modern)	30	0.49737	0.000195527
Karitiana(modern)	30	0.496847	0.000227393
Papuan(modern)	30	0.497036	0.000221049

## Sheet: Fig2A.tab
INTERVAL	PROP	SE
[35,40)	0.492416	0.00264947
[40,45)	0.492458	0.00192227
[45,50)	0.498761	0.00145865
[50,55)	0.496741	0.00152209
[55,60)	0.497126	0.00155194
[60,65)	0.495441	0.00174618
[65,70)	0.495322	0.00204361
[70,75)	0.498924	0.00253887
[75,80)	0.498499	0.00312361
[80,85)	0.497792	0.00405309

## Sheet: Fig2B.tab
IND	MODE	PROP
Stuttgart	66	0.49881
Loschbour	62	0.498132
Ust-Ishim	41	0.496472
sf12	48	0.493437
baa001	47	0.496934
Kotias	48	0.486538
Bichon	75	0.49851
ne1	62	0.49585
br2	62	0.495925
atp016	50	0.487444
Rathlin1	70	0.498197
Ballynahatty	49	0.496468
I0172	56	0.491069
I0103	57	0.49184
I0054	68	0.492683
I0412	56	0.493513
I0585	48	0.493814
I0408	58	0.493037
I0118	59	0.491894
TAF011	45	0.474998
TAF013	46	0.471317
TAF014	44	0.4699
VindijaNeandertal	39	0.485632
AltaiNeandertal	42	0.494593
Denisovan	48	0.495027

## Sheet: Fig2C.tab
INTERVAL	HET	SE
[35,40)	0.183872	0.00354307
[40,45)	0.188175	0.00258378
[45,50)	0.194666	0.00204576
[50,55)	0.191419	0.00207653
[55,60)	0.193526	0.00214889
[60,65)	0.198695	0.00247246
[65,70)	0.199617	0.00287667
[70,75)	0.198366	0.00346782
[75,80)	0.205658	0.00448261
[80,85)	0.201931	0.00557772

## Sheet: Fig3A.tab
Verbose_population_ID	Country	Region	Lat	Lon	Outgroup	X	Y	D	SE	Z
Somali	Kenya	Africa	5.6	48.3	chimp	sf12_hapl	sf12_dipl	-0.010598	0.00308964	-3.43016
Daur	China	EastAsia	48.5	124	chimp	sf12_hapl	sf12_dipl	-0.0072325	0.00269392	-2.68475
Balochi	Pakistan	SouthAsia	30.5	66.5	chimp	sf12_hapl	sf12_dipl	-0.00704198	0.00307154	-2.29265
Luo	Kenya	Africa	-0.1	34.3	chimp	sf12_hapl	sf12_dipl	-0.00702226	0.00293871	-2.38957
Saharawi	Algeria	Africa	24.2	-12.9	chimp	sf12_hapl	sf12_dipl	-0.00693486	0.00276157	-2.51121
Surui	Brazil	America	-11	-62	chimp	sf12_hapl	sf12_dipl	-0.00670578	0.00298924	-2.24331
Naxi	China	EastAsia	26	100	chimp	sf12_hapl	sf12_dipl	-0.00649758	0.00268163	-2.423
Palestinian	Israel(Central)	WestEurasia	32	35	chimp	sf12_hapl	sf12_dipl	-0.00648236	0.00269815	-2.40253
Mixe	Mexico	America	17	96.6	chimp	sf12_hapl	sf12_dipl	-0.00647253	0.00278405	-2.32486
Russian	Russia	WestEurasia	61	40	chimp	sf12_hapl	sf12_dipl	-0.00646646	0.00273588	-2.36357
Karitiana	Brazil	America	-10	-63	chimp	sf12_hapl	sf12_dipl	-0.00619541	0.00291609	-2.12456
Sardinian	Italy(Sardinia)	WestEurasia	40	9	chimp	sf12_hapl	sf12_dipl	-0.00616512	0.00263647	-2.3384
Adygei	Russia	WestEurasia	44	39	chimp	sf12_hapl	sf12_dipl	-0.00608605	0.00277594	-2.19242
Makrani	Pakistan	SouthAsia	26	64	chimp	sf12_hapl	sf12_dipl	-0.00601862	0.00276449	-2.17712
Mozabite	Algeria	Africa	32	3	chimp	sf12_hapl	sf12_dipl	-0.00601128	0.00281376	-2.13639
Ju_hoan_North	Namibia	Africa	-18.9	21.5	chimp	sf12_hapl	sf12_dipl	-0.00599263	0.00321038	-1.86664
Mandenka	Senegal	Africa	12	-12	chimp	sf12_hapl	sf12_dipl	-0.00590715	0.00287532	-2.05443
Druze	Israel(Carmel)	WestEurasia	32	35	chimp	sf12_hapl	sf12_dipl	-0.00589227	0.00280837	-2.09811
Cambodian	Cambodia	EastAsia	12	105	chimp	sf12_hapl	sf12_dipl	-0.00584099	0.00281162	-2.07745
BedouinB	Israel(Negev)	WestEurasia	31	35	chimp	sf12_hapl	sf12_dipl	-0.00573412	0.0028166	-2.03583
Armenian	Armenia	WestEurasia	40.2	44.6	chimp	sf12_hapl	sf12_dipl	-0.00571818	0.00286088	-1.99875
Mayan	Mexico	America	19	-91	chimp	sf12_hapl	sf12_dipl	-0.00567212	0.00287393	-1.97364
Icelandic	Iceland	WestEurasia	64.1	-21.9	chimp	sf12_hapl	sf12_dipl	-0.0056459	0.00264642	-2.13341
Yoruba	Nigeria	Africa	7.4	3.9	chimp	sf12_hapl	sf12_dipl	-0.00558558	0.0029179	-1.91425
Iranian	Iran	WestEurasia	35.6	51.5	chimp	sf12_hapl	sf12_dipl	-0.00554385	0.00276177	-2.00736
Sindhi	Pakistan	SouthAsia	25.5	69	chimp	sf12_hapl	sf12_dipl	-0.0055403	0.00275626	-2.01008
Pathan	Pakistan	SouthAsia	33.5	70.5	chimp	sf12_hapl	sf12_dipl	-0.00551988	0.00274654	-2.00976
Estonian	Estonia	WestEurasia	58.5	24.9	chimp	sf12_hapl	sf12_dipl	-0.00545004	0.00272845	-1.99748
Chukchi	Russia	C.Asia/Sib	69.5	168.8	chimp	sf12_hapl	sf12_dipl	-0.00542252	0.00285968	-1.8962
Iraqi_Jew	Iraq	WestEurasia	33.3	44.4	chimp	sf12_hapl	sf12_dipl	-0.0053877	0.00281149	-1.91631
Piapoco	Colombia	America	3	-68	chimp	sf12_hapl	sf12_dipl	-0.00530934	0.00294105	-1.80526
Turkish	Turkey	WestEurasia	39.6	28.5	chimp	sf12_hapl	sf12_dipl	-0.0051519	0.00268753	-1.91696
Bulgarian	Bulgaria	WestEurasia	42.2	24.7	chimp	sf12_hapl	sf12_dipl	-0.0050538	0.00268188	-1.88442
BantuKenya	Kenya	Africa	-3	37	chimp	sf12_hapl	sf12_dipl	-0.004998	0.00303951	-1.64434
Burusho	Pakistan	SouthAsia	36.5	74	chimp	sf12_hapl	sf12_dipl	-0.00498441	0.00274952	-1.81282
Saami	NA	WestEurasia	NA	NA	chimp	sf12_hapl	sf12_dipl	-0.00492996	0.0027259	-1.80856
Hazara	Pakistan	SouthAsia	33.5	70	chimp	sf12_hapl	sf12_dipl	-0.00492752	0.00272683	-1.80705
Xibo	China	EastAsia	43.5	81.5	chimp	sf12_hapl	sf12_dipl	-0.00492194	0.00276957	-1.77715
Lezgin	Russia	WestEurasia	42.1	48.2	chimp	sf12_hapl	sf12_dipl	-0.00487299	0.00273757	-1.78004
Dai	China	EastAsia	21	100	chimp	sf12_hapl	sf12_dipl	-0.0048312	0.0026981	-1.7906
Han	China	EastAsia	32.3	114	chimp	sf12_hapl	sf12_dipl	-0.00475672	0.00269229	-1.76679
Zapotec	Mexico	America	17	-96.5	chimp	sf12_hapl	sf12_dipl	-0.00469414	0.00282499	-1.66165
Norwegian	Norway	WestEurasia	60.4	5.4	chimp	sf12_hapl	sf12_dipl	-0.00469296	0.00294776	-1.59204
Tujia	China	EastAsia	29	109	chimp	sf12_hapl	sf12_dipl	-0.00459947	0.002757	-1.66829
Hezhen	China	EastAsia	47.5	133.5	chimp	sf12_hapl	sf12_dipl	-0.00456923	0.00276504	-1.6525
Yemenite_Jew	Yemen	WestEurasia	15.4	44.2	chimp	sf12_hapl	sf12_dipl	-0.00454361	0.00278078	-1.63394
Mongola	China	C.Asia/Sib	45	111	chimp	sf12_hapl	sf12_dipl	-0.00434813	0.00276731	-1.57125
Mixtec	Mexico	America	16.7	-97.2	chimp	sf12_hapl	sf12_dipl	-0.0042825	0.00265613	-1.61231
She	China	EastAsia	27	119	chimp	sf12_hapl	sf12_dipl	-0.00425398	0.00284905	-1.49312
French	France	WestEurasia	46	2	chimp	sf12_hapl	sf12_dipl	-0.00419967	0.00260534	-1.61195
Korean	Korea	EastAsia	37.6	127	chimp	sf12_hapl	sf12_dipl	-0.00416951	0.00275192	-1.51513
North_Ossetian	Russia	WestEurasia	43	44.7	chimp	sf12_hapl	sf12_dipl	-0.0041439	0.00277554	-1.493
Kalash	Pakistan	SouthAsia	36	71.5	chimp	sf12_hapl	sf12_dipl	-0.00405432	0.00288526	-1.40518
Kusunda	Nepal	SouthAsia	28.1	82.5	chimp	sf12_hapl	sf12_dipl	-0.00403819	0.00284482	-1.41949
Chechen	Russia	WestEurasia	43.3	45.7	chimp	sf12_hapl	sf12_dipl	-0.00403606	0.00290745	-1.38818
Tajik	Tadjikistan	C.Asia/Sib	37.4	71.6	chimp	sf12_hapl	sf12_dipl	-0.00402783	0.00274315	-1.46832
Bougainville	PNG	Oceania	-6	155	chimp	sf12_hapl	sf12_dipl	-0.00401606	0.00284571	-1.41127
Thai	Thailand	EastAsia	13.8	100.5	chimp	sf12_hapl	sf12_dipl	-0.00399078	0.00270412	-1.47581
Yakut	Russia	C.Asia/Sib	63	129.5	chimp	sf12_hapl	sf12_dipl	-0.00380447	0.00283462	-1.34215
Eskimo_Naukan	Russia	C.Asia/Sib	66	169.7	chimp	sf12_hapl	sf12_dipl	-0.00376306	0.00282972	-1.32983
Japanese	Japan	EastAsia	38	138	chimp	sf12_hapl	sf12_dipl	-0.00376033	0.00278069	-1.3523
Lahu	China	EastAsia	22	100	chimp	sf12_hapl	sf12_dipl	-0.00373784	0.00287502	-1.30011
Papuan	PNG	Oceania	-4	143	chimp	sf12_hapl	sf12_dipl	-0.00372573	0.00280102	-1.33013
Czech	Czech	WestEurasia	50.1	14.4	chimp	sf12_hapl	sf12_dipl	-0.00368042	0.0029107	-1.26445
Yi	China	EastAsia	28	103	chimp	sf12_hapl	sf12_dipl	-0.00359912	0.00280211	-1.28443
Jordanian	Jordan	WestEurasia	32.1	35.9	chimp	sf12_hapl	sf12_dipl	-0.0034829	0.00271588	-1.28242
Miao	China	EastAsia	28	109	chimp	sf12_hapl	sf12_dipl	-0.00340218	0.00279838	-1.21577
Uygur	China	EastAsia	44	81	chimp	sf12_hapl	sf12_dipl	-0.00327429	0.00276372	-1.18474
Pima	Mexico	America	29	-108	chimp	sf12_hapl	sf12_dipl	-0.00304199	0.00281526	-1.08054
Altaian	Russia	C.Asia/Sib	51.9	86	chimp	sf12_hapl	sf12_dipl	-0.00288022	0.00289129	-0.99617
Brahui	Pakistan	SouthAsia	30.5	66.5	chimp	sf12_hapl	sf12_dipl	-0.0028792	0.00271049	-1.06225
Mala	India	SouthAsia	18.7	78.2	chimp	sf12_hapl	sf12_dipl	-0.00278692	0.00278734	-0.999848
Orcadian	OrkneyIslands	WestEurasia	59	-3	chimp	sf12_hapl	sf12_dipl	-0.00277152	0.00273502	-1.01335
Oroqen	China	EastAsia	50.4	126.5	chimp	sf12_hapl	sf12_dipl	-0.00275839	0.00284365	-0.970019
Albanian	Albania	WestEurasia	41.3	19.8	chimp	sf12_hapl	sf12_dipl	-0.00269724	0.00296686	-0.909122
Tu	China	EastAsia	36	101	chimp	sf12_hapl	sf12_dipl	-0.00221577	0.0027519	-0.805177
Abkhasian	Abkhazia	WestEurasia	43	41	chimp	sf12_hapl	sf12_dipl	-0.00193035	0.00276935	-0.697041
Kyrgyz	Kyrgyzystan	C.Asia/Sib	42.9	74.6	chimp	sf12_hapl	sf12_dipl	-0.00150932	0.0027841	-0.542122

## Sheet: Fig3B.tab
Verbose_population_ID	Country	Region	Lat	Lon	Outgroup	X	Y	D	SE	Z
Albanian	Albania	WestEurasia	41.3	19.8	chimp	sf12.40.35	sf12.80.75	-0.00859075	0.00475488	-1.80672
Yoruba	Nigeria	Africa	7.4	3.9	chimp	sf12.40.35	sf12.80.75	-0.00805978	0.00482966	-1.66881
Karitiana	Brazil	America	-10	-63	chimp	sf12.40.35	sf12.80.75	-0.0078117	0.00473947	-1.64822
Balochi	Pakistan	SouthAsia	30.5	66.5	chimp	sf12.40.35	sf12.80.75	-0.00732742	0.00494837	-1.48078
Brahui	Pakistan	SouthAsia	30.5	66.5	chimp	sf12.40.35	sf12.80.75	-0.00691772	0.00455076	-1.52012
Miao	China	EastAsia	28	109	chimp	sf12.40.35	sf12.80.75	-0.00671612	0.00464102	-1.44712
Palestinian	Israel(Central)	WestEurasia	32	35	chimp	sf12.40.35	sf12.80.75	-0.00651845	0.00435308	-1.49743
Daur	China	EastAsia	48.5	124	chimp	sf12.40.35	sf12.80.75	-0.00648394	0.00464363	-1.39631
Saami	NA	WestEurasia	NA	NA	chimp	sf12.40.35	sf12.80.75	-0.00643881	0.00432325	-1.48934
Zapotec	Mexico	America	17	-96.5	chimp	sf12.40.35	sf12.80.75	-0.00629239	0.0044792	-1.4048
Mixtec	Mexico	America	16.7	-97.2	chimp	sf12.40.35	sf12.80.75	-0.00627837	0.00452895	-1.38628
Ju_hoan_North	Namibia	Africa	-18.9	21.5	chimp	sf12.40.35	sf12.80.75	-0.00613933	0.0052399	-1.17165
Yemenite_Jew	Yemen	WestEurasia	15.4	44.2	chimp	sf12.40.35	sf12.80.75	-0.00604234	0.00439829	-1.37379
Saharawi	Algeria	Africa	24.2	-12.9	chimp	sf12.40.35	sf12.80.75	-0.00603703	0.00453707	-1.3306
North_Ossetian	Russia	WestEurasia	43	44.7	chimp	sf12.40.35	sf12.80.75	-0.00591237	0.00437516	-1.35135
Armenian	Armenia	WestEurasia	40.2	44.6	chimp	sf12.40.35	sf12.80.75	-0.00575418	0.00442951	-1.29906
Eskimo_Naukan	Russia	C.Asia/Sib	66	169.7	chimp	sf12.40.35	sf12.80.75	-0.00572149	0.00457425	-1.2508
Luo	Kenya	Africa	-0.1	34.3	chimp	sf12.40.35	sf12.80.75	-0.00567155	0.00508853	-1.11457
Mandenka	Senegal	Africa	12	-12	chimp	sf12.40.35	sf12.80.75	-0.00566823	0.00483382	-1.17262
BantuKenya	Kenya	Africa	-3	37	chimp	sf12.40.35	sf12.80.75	-0.00562917	0.00510258	-1.1032
Adygei	Russia	WestEurasia	44	39	chimp	sf12.40.35	sf12.80.75	-0.00562368	0.00443312	-1.26856
Lezgin	Russia	WestEurasia	42.1	48.2	chimp	sf12.40.35	sf12.80.75	-0.00562144	0.0043613	-1.28894
Pathan	Pakistan	SouthAsia	33.5	70.5	chimp	sf12.40.35	sf12.80.75	-0.00546163	0.00438618	-1.24519
Pima	Mexico	America	29	-108	chimp	sf12.40.35	sf12.80.75	-0.00541968	0.0046642	-1.16198
Bougainville	PNG	Oceania	-6	155	chimp	sf12.40.35	sf12.80.75	-0.00533184	0.00468065	-1.13913
Mixe	Mexico	America	17	96.6	chimp	sf12.40.35	sf12.80.75	-0.00525183	0.0044957	-1.16819
Icelandic	Iceland	WestEurasia	64.1	-21.9	chimp	sf12.40.35	sf12.80.75	-0.00523387	0.0043167	-1.21247
Somali	Kenya	Africa	5.6	48.3	chimp	sf12.40.35	sf12.80.75	-0.00512785	0.00520259	-0.985635
Dai	China	EastAsia	21	100	chimp	sf12.40.35	sf12.80.75	-0.00509594	0.00439842	-1.15858
Lahu	China	EastAsia	22	100	chimp	sf12.40.35	sf12.80.75	-0.00499381	0.00468626	-1.06563
Kalash	Pakistan	SouthAsia	36	71.5	chimp	sf12.40.35	sf12.80.75	-0.00490425	0.00454946	-1.07798
Estonian	Estonia	WestEurasia	58.5	24.9	chimp	sf12.40.35	sf12.80.75	-0.00487768	0.00437033	-1.11609
Sardinian	Italy(Sardinia)	WestEurasia	40	9	chimp	sf12.40.35	sf12.80.75	-0.00474414	0.00427876	-1.10877
Mayan	Mexico	America	19	-91	chimp	sf12.40.35	sf12.80.75	-0.00467297	0.004387	-1.06519
Yakut	Russia	C.Asia/Sib	63	129.5	chimp	sf12.40.35	sf12.80.75	-0.00461509	0.0046282	-0.997167
She	China	EastAsia	27	119	chimp	sf12.40.35	sf12.80.75	-0.0045786	0.00448237	-1.02147
BedouinB	Israel(Negev)	WestEurasia	31	35	chimp	sf12.40.35	sf12.80.75	-0.00442554	0.00436615	-1.0136
Tujia	China	EastAsia	29	109	chimp	sf12.40.35	sf12.80.75	-0.0042885	0.00454001	-0.944602
Jordanian	Jordan	WestEurasia	32.1	35.9	chimp	sf12.40.35	sf12.80.75	-0.00428046	0.00454279	-0.942254
Turkish	Turkey	WestEurasia	39.6	28.5	chimp	sf12.40.35	sf12.80.75	-0.00413715	0.00443608	-0.932613
Japanese	Japan	EastAsia	38	138	chimp	sf12.40.35	sf12.80.75	-0.00399301	0.00447167	-0.892957
Tajik	Tadjikistan	C.Asia/Sib	37.4	71.6	chimp	sf12.40.35	sf12.80.75	-0.0039834	0.00431643	-0.922845
Altaian	Russia	C.Asia/Sib	51.9	86	chimp	sf12.40.35	sf12.80.75	-0.00391952	0.00487249	-0.804417
Mozabite	Algeria	Africa	32	3	chimp	sf12.40.35	sf12.80.75	-0.00390379	0.00481374	-0.810969
Iranian	Iran	WestEurasia	35.6	51.5	chimp	sf12.40.35	sf12.80.75	-0.00390053	0.00435317	-0.89602
Norwegian	Norway	WestEurasia	60.4	5.4	chimp	sf12.40.35	sf12.80.75	-0.0038524	0.00464922	-0.828613
Kusunda	Nepal	SouthAsia	28.1	82.5	chimp	sf12.40.35	sf12.80.75	-0.00372425	0.00459109	-0.81119
Thai	Thailand	EastAsia	13.8	100.5	chimp	sf12.40.35	sf12.80.75	-0.00371059	0.00450637	-0.823409
Uygur	China	EastAsia	44	81	chimp	sf12.40.35	sf12.80.75	-0.00349943	0.00429181	-0.815374
Mala	India	SouthAsia	18.7	78.2	chimp	sf12.40.35	sf12.80.75	-0.00343503	0.00461308	-0.744629
Hazara	Pakistan	SouthAsia	33.5	70	chimp	sf12.40.35	sf12.80.75	-0.00335908	0.00453209	-0.741177
Korean	Korea	EastAsia	37.6	127	chimp	sf12.40.35	sf12.80.75	-0.00332107	0.00467095	-0.711005
Xibo	China	EastAsia	43.5	81.5	chimp	sf12.40.35	sf12.80.75	-0.00323574	0.00449465	-0.71991
Sindhi	Pakistan	SouthAsia	25.5	69	chimp	sf12.40.35	sf12.80.75	-0.00321405	0.00418777	-0.767484
Abkhasian	Abkhazia	WestEurasia	43	41	chimp	sf12.40.35	sf12.80.75	-0.00304253	0.00436908	-0.696377
Druze	Israel(Carmel)	WestEurasia	32	35	chimp	sf12.40.35	sf12.80.75	-0.00303191	0.00459798	-0.659399
Iraqi_Jew	Iraq	WestEurasia	33.3	44.4	chimp	sf12.40.35	sf12.80.75	-0.00301487	0.00444451	-0.678336
Kyrgyz	Kyrgyzystan	C.Asia/Sib	42.9	74.6	chimp	sf12.40.35	sf12.80.75	-0.00297271	0.00428019	-0.694526
Czech	Czech	WestEurasia	50.1	14.4	chimp	sf12.40.35	sf12.80.75	-0.00295065	0.00470515	-0.62711
Orcadian	OrkneyIslands	WestEurasia	59	-3	chimp	sf12.40.35	sf12.80.75	-0.00291453	0.0043311	-0.672931
Yi	China	EastAsia	28	103	chimp	sf12.40.35	sf12.80.75	-0.00283936	0.00455149	-0.62383
Bulgarian	Bulgaria	WestEurasia	42.2	24.7	chimp	sf12.40.35	sf12.80.75	-0.00283792	0.0044903	-0.632012
Chechen	Russia	WestEurasia	43.3	45.7	chimp	sf12.40.35	sf12.80.75	-0.00283638	0.00473709	-0.598761
Surui	Brazil	America	-11	-62	chimp	sf12.40.35	sf12.80.75	-0.00281082	0.0048002	-0.585563
Burusho	Pakistan	SouthAsia	36.5	74	chimp	sf12.40.35	sf12.80.75	-0.00259884	0.00440883	-0.589463
Papuan	PNG	Oceania	-4	143	chimp	sf12.40.35	sf12.80.75	-0.00255363	0.00444672	-0.574272
French	France	WestEurasia	46	2	chimp	sf12.40.35	sf12.80.75	-0.00229086	0.00429567	-0.533295
Naxi	China	EastAsia	26	100	chimp	sf12.40.35	sf12.80.75	-0.00220945	0.00449256	-0.491803
Piapoco	Colombia	America	3	-68	chimp	sf12.40.35	sf12.80.75	-0.00205077	0.00460806	-0.44504
Han	China	EastAsia	32.3	114	chimp	sf12.40.35	sf12.80.75	-0.00182012	0.00447896	-0.406371
Chukchi	Russia	C.Asia/Sib	69.5	168.8	chimp	sf12.40.35	sf12.80.75	-0.00144696	0.00476742	-0.303509
Cambodian	Cambodia	EastAsia	12	105	chimp	sf12.40.35	sf12.80.75	-0.00142647	0.00447017	-0.319108
Mongola	China	C.Asia/Sib	45	111	chimp	sf12.40.35	sf12.80.75	-0.00141617	0.00455353	-0.311004
Hezhen	China	EastAsia	47.5	133.5	chimp	sf12.40.35	sf12.80.75	-0.00116595	0.00439276	-0.265426
Tu	China	EastAsia	36	101	chimp	sf12.40.35	sf12.80.75	-0.0010668	0.00459757	-0.232037
Makrani	Pakistan	SouthAsia	26	64	chimp	sf12.40.35	sf12.80.75	-0.000983756	0.0044126	-0.222943
Oroqen	China	EastAsia	50.4	126.5	chimp	sf12.40.35	sf12.80.75	-0.000404707	0.00442518	-0.0914554
Russian	Russia	WestEurasia	61	40	chimp	sf12.40.35	sf12.80.75	-0.000330375	0.00440601	-0.0749828

## Sheet: Fig3C.tab
Verbose_population_ID	Country	Region	Lat	Lon	Outgroup	X	Y	D	SE	Z
Bantu_SA_Zulu	SouthAfrica	Africa	-28	31	Primate_Chimp	sf12_hapl	sf12_dipl	-0.00327467	0.00432826	-0.756578
Bantu_SA_Pedi	SouthAfrica	Africa	-29	30	Primate_Chimp	sf12_hapl	sf12_dipl	-0.00304958	0.00439957	-0.693154
Hadza_Henn	Tanzania	Africa	-3.6	35.1	Primate_Chimp	sf12_hapl	sf12_dipl	-0.00301205	0.00392733	-0.766945
Bantu_SA_S_Sotho	Lesotho	Africa	-29	29	Primate_Chimp	sf12_hapl	sf12_dipl	-0.00264337	0.00439423	-0.601554
Hadza	Tanzania	Africa	-3.8	35.3	Primate_Chimp	sf12_hapl	sf12_dipl	-0.00262785	0.00376794	-0.697423
Bantu_SA_Ovambo	Angola	Africa	-19	18	Primate_Chimp	sf12_hapl	sf12_dipl	-0.00205208	0.00462807	-0.443398
Gambian_GWD	Gambia	Africa	13.4	16.7	Primate_Chimp	sf12_hapl	sf12_dipl	-0.0019652	0.0037297	-0.526906
Shua	Botswana	Africa	-20.6	25.3	Primate_Chimp	sf12_hapl	sf12_dipl	-0.00185293	0.00381511	-0.485682
Tswana	Botswana	Africa	-24.1	25.4	Primate_Chimp	sf12_hapl	sf12_dipl	-0.00178975	0.00391173	-0.457534
Naro	Botswana	Africa	-22	21.6	Primate_Chimp	sf12_hapl	sf12_dipl	-0.00169114	0.00401401	-0.42131
Wambo	Namibia	Africa	-17.7	18.1	Primate_Chimp	sf12_hapl	sf12_dipl	-0.00163659	0.00390807	-0.41877
Nama	Namibia	Africa	-24.3	17.3	Primate_Chimp	sf12_hapl	sf12_dipl	-0.00160855	0.00375552	-0.428316
Ju_hoan_North	Namibia	Africa	-18.9	21.5	Primate_Chimp	sf12_hapl	sf12_dipl	-0.00160633	0.00395484	-0.406167
Esan_Nigeria_ESN	Nigeria	Africa	6.5	6	Primate_Chimp	sf12_hapl	sf12_dipl	-0.00151877	0.00381506	-0.398098
Taa_West	Botswana	Africa	-23.6	20.3	Primate_Chimp	sf12_hapl	sf12_dipl	-0.00145968	0.00397724	-0.367009
Taa_North	Botswana	Africa	-23	22.4	Primate_Chimp	sf12_hapl	sf12_dipl	-0.00143945	0.00393838	-0.365492
Gana	Botswana	Africa	-21.7	23.4	Primate_Chimp	sf12_hapl	sf12_dipl	-0.00141507	0.00381628	-0.370799
Himba	Namibia	Africa	-19.1	14.1	Primate_Chimp	sf12_hapl	sf12_dipl	-0.00140195	0.00387275	-0.362003
Masai_Ayodo	Kenya	Africa	-1.1	35.9	Primate_Chimp	sf12_hapl	sf12_dipl	-0.00131157	0.00394578	-0.332399
Haiom	Namibia	Africa	-19.4	17	Primate_Chimp	sf12_hapl	sf12_dipl	-0.00122647	0.00379298	-0.323353
Khwe	Botswana	Africa	-18.4	21.9	Primate_Chimp	sf12_hapl	sf12_dipl	-0.00122144	0.00379782	-0.321616
Damara	Namibia	Africa	-19.8	16.2	Primate_Chimp	sf12_hapl	sf12_dipl	-0.00116328	0.00378091	-0.307673
BiakaPygmy	C.Afr.Repub	Africa	4	17	Primate_Chimp	sf12_hapl	sf12_dipl	-0.00107156	0.00383371	-0.27951
BantuKenya	Kenya	Africa	-3	37	Primate_Chimp	sf12_hapl	sf12_dipl	-0.00102509	0.00377918	-0.271246
Yoruba	Nigeria	Africa	7.4	3.9	Primate_Chimp	sf12_hapl	sf12_dipl	-0.000990769	0.00367964	-0.269257
Datog	Tanzania	Africa	-3.3	35.7	Primate_Chimp	sf12_hapl	sf12_dipl	-0.000930991	0.00390815	-0.238218
Sandawe	Tanzania	Africa	-5.5	35.5	Primate_Chimp	sf12_hapl	sf12_dipl	-0.000927062	0.00362766	-0.255553
MbutiPygmy	Congo	Africa	1	29	Primate_Chimp	sf12_hapl	sf12_dipl	-0.000926245	0.00397594	-0.232962
Tshwa	Botswana	Africa	-21	25.9	Primate_Chimp	sf12_hapl	sf12_dipl	-0.000851101	0.00390834	-0.217765
Xuun	Namibia	Africa	-18.7	19.7	Primate_Chimp	sf12_hapl	sf12_dipl	-0.000742952	0.00387351	-0.191803
Kikuyu	Kenya	Africa	-0.4	36.9	Primate_Chimp	sf12_hapl	sf12_dipl	-0.00067344	0.00376129	-0.179045
Luhya_Kenya_LWK	Kenya	Africa	1.3	36.8	Primate_Chimp	sf12_hapl	sf12_dipl	-0.000599221	0.00380026	-0.157679
Luo	Kenya	Africa	-0.1	34.3	Primate_Chimp	sf12_hapl	sf12_dipl	-0.000595081	0.00378211	-0.157341
Ju_hoan_South	Botswana	Africa	-21.2	20.7	Primate_Chimp	sf12_hapl	sf12_dipl	-0.000592149	0.00403539	-0.146739
Bantu_SA_Herero	Bot./Namibia	Africa	-22	19	Primate_Chimp	sf12_hapl	sf12_dipl	-0.000428809	0.00414086	-0.103556
Mandenka	Senegal	Africa	12	-12	Primate_Chimp	sf12_hapl	sf12_dipl	-0.000422895	0.00372375	-0.113567
AA_Denver	USA	Africa	39.7	-105	Primate_Chimp	sf12_hapl	sf12_dipl	-0.000305447	0.00360136	-0.0848143
Spanish_Baleares_IBS	Spain	WestEurasia	39.5	3	Primate_Chimp	sf12_hapl	sf12_dipl	-0.000293115	0.00363089	-0.0807283
Korean	Korea	EastAsia	37.6	127	Primate_Chimp	sf12_hapl	sf12_dipl	-0.000166367	0.00383883	-0.0433379
Kgalagadi	Botswana	Africa	-24.8	21.8	Primate_Chimp	sf12_hapl	sf12_dipl	-0.000163964	0.00392946	-0.0417268
Bantu_SA_Tswana	Bot./Namibia	Africa	-28	24	Primate_Chimp	sf12_hapl	sf12_dipl	6.18177e-05	0.00415005	0.0148956
Khomani	SouthAfrica	Africa	-27.8	21.1	Primate_Chimp	sf12_hapl	sf12_dipl	6.62594e-05	0.00383948	0.0172574
Saharawi	Algeria	Africa	24.2	-12.9	Primate_Chimp	sf12_hapl	sf12_dipl	0.000250493	0.00357014	0.0701631
Oromo	Ethiopia	Africa	9	36.5	Primate_Chimp	sf12_hapl	sf12_dipl	0.000326491	0.00380513	0.0858028
Somali	Kenya	Africa	5.6	48.3	Primate_Chimp	sf12_hapl	sf12_dipl	0.000445373	0.00357155	0.1247
Ain_Touta_WGA	Algeria	Africa	35.4	5.9	Primate_Chimp	sf12_hapl	sf12_dipl	0.000595861	0.00360629	0.165228
Masai_Kinyawa_MKK	Kenya	Africa	-1.5	35.2	Primate_Chimp	sf12_hapl	sf12_dipl	0.000894579	0.00365419	0.244809
Spanish_Cantabria_IBS	Spain	WestEurasia	43.3	-4	Primate_Chimp	sf12_hapl	sf12_dipl	0.000903377	0.00358171	0.252219
Hoan	Botswana	Africa	-24	23.4	Primate_Chimp	sf12_hapl	sf12_dipl	0.000963851	0.00400452	0.240691
Moroccan_Jew	Morocco	Africa	34	-6.8	Primate_Chimp	sf12_hapl	sf12_dipl	0.000979298	0.00358983	0.272798
Gui	Botswana	Africa	-21.5	23.3	Primate_Chimp	sf12_hapl	sf12_dipl	0.000995489	0.00398043	0.250096
Yi	China	EastAsia	28	103	Primate_Chimp	sf12_hapl	sf12_dipl	0.00100925	0.00369785	0.272929
Cypriot	Cyprus	WestEurasia	35.1	33.4	Primate_Chimp	sf12_hapl	sf12_dipl	0.0010386	0.00349924	0.296807
Saudi	Saudi_Arabia	WestEurasia	18.5	42.5	Primate_Chimp	sf12_hapl	sf12_dipl	0.00114176	0.00348361	0.327751
Turkish_Trabzon	Turkey	WestEurasia	41	39.7	Primate_Chimp	sf12_hapl	sf12_dipl	0.0011422	0.00351256	0.325175
Atayal_Coriell	Taiwan	EastAsia	24.6	121.3	Primate_Chimp	sf12_hapl	sf12_dipl	0.00117383	0.0037705	0.31132
Egyptian_Metspalu	Egypt	Africa	30.2	31.2	Primate_Chimp	sf12_hapl	sf12_dipl	0.00120667	0.00351268	0.343517
Burbur_WGA	Morocco	Africa	33.5	5.1	Primate_Chimp	sf12_hapl	sf12_dipl	0.001223	0.00343764	0.355767
Onge	India	SouthAsia	10.8	92.5	Primate_Chimp	sf12_hapl	sf12_dipl	0.00123098	0.00380988	0.323103
Naxi	China	EastAsia	26	100	Primate_Chimp	sf12_hapl	sf12_dipl	0.00126044	0.00367418	0.343052
Italian_Tuscan	Italy(Tuscany)	WestEurasia	43	11	Primate_Chimp	sf12_hapl	sf12_dipl	0.00131622	0.00348573	0.377603
Georgian_WGA	Georgia	WestEurasia	41.7	44.8	Primate_Chimp	sf12_hapl	sf12_dipl	0.0013202	0.00382839	0.344844
Nganasan	Russia	C.Asia/Sib	71.1	96.1	Primate_Chimp	sf12_hapl	sf12_dipl	0.00132106	0.0038497	0.34316
Kharia	India	SouthAsia	25.8	82.7	Primate_Chimp	sf12_hapl	sf12_dipl	0.00138201	0.0036094	0.382892
Lezgin	Russia	WestEurasia	42.1	48.2	Primate_Chimp	sf12_hapl	sf12_dipl	0.00138701	0.00352962	0.392962
Baku_WGA	Azerbaijan	WestEurasia	40.4	49.9	Primate_Chimp	sf12_hapl	sf12_dipl	0.00139917	0.00359498	0.389201
Palestinian	Israel(Central)	WestEurasia	32	35	Primate_Chimp	sf12_hapl	sf12_dipl	0.00140283	0.0034118	0.411171
Spanish_Pais_Vasco_IBS	Spain	WestEurasia	42.8	-2.7	Primate_Chimp	sf12_hapl	sf12_dipl	0.00140728	0.00353109	0.39854
Yemenite_Jew	Yemen	WestEurasia	15.4	44.2	Primate_Chimp	sf12_hapl	sf12_dipl	0.00144397	0.0035013	0.412409
Dai	China	EastAsia	21	100	Primate_Chimp	sf12_hapl	sf12_dipl	0.00146708	0.00365519	0.401367
Taa_East	Botswana	Africa	-24.2	22.8	Primate_Chimp	sf12_hapl	sf12_dipl	0.00148535	0.00403677	0.367954
Ukrainian_East	Ukraine	WestEurasia	50.3	31.6	Primate_Chimp	sf12_hapl	sf12_dipl	0.00150848	0.00346235	0.43568
Kinh_Vietnam_KHV	Vietnam	EastAsia	21	105.9	Primate_Chimp	sf12_hapl	sf12_dipl	0.0015333	0.00368728	0.415835
Tu	China	EastAsia	36	101	Primate_Chimp	sf12_hapl	sf12_dipl	0.00156174	0.00364992	0.427883
Spanish_Aragon_IBS	Spain	WestEurasia	41	-1	Primate_Chimp	sf12_hapl	sf12_dipl	0.00162513	0.00344085	0.472303
Kusunda	Nepal	SouthAsia	28.1	82.5	Primate_Chimp	sf12_hapl	sf12_dipl	0.00162729	0.00371173	0.438417
Japanese	Japan	EastAsia	38	138	Primate_Chimp	sf12_hapl	sf12_dipl	0.00163188	0.00367021	0.444629
Greek_Comas	Greece	WestEurasia	40.6	22.9	Primate_Chimp	sf12_hapl	sf12_dipl	0.00163337	0.00350503	0.466007
Selkup	Russia	C.Asia/Sib	65.5	82.3	Primate_Chimp	sf12_hapl	sf12_dipl	0.00163736	0.00362436	0.451764
Hazara	Pakistan	SouthAsia	33.5	70	Primate_Chimp	sf12_hapl	sf12_dipl	0.00169155	0.00355119	0.476333
Kalmyk	Russia	C.Asia/Sib	46.2	45.3	Primate_Chimp	sf12_hapl	sf12_dipl	0.00171964	0.00358155	0.480137
Turkish_Balikesir	Turkey	WestEurasia	39.4	27.5	Primate_Chimp	sf12_hapl	sf12_dipl	0.0017224	0.00358736	0.480131
Daur	China	EastAsia	48.5	124	Primate_Chimp	sf12_hapl	sf12_dipl	0.00175726	0.00371427	0.47311
Hezhen	China	EastAsia	47.5	133.5	Primate_Chimp	sf12_hapl	sf12_dipl	0.00176356	0.0037575	0.469344
Greek_Coriell	Greece	WestEurasia	38	23.7	Primate_Chimp	sf12_hapl	sf12_dipl	0.00178595	0.00353301	0.505504
Turkish_Istanbul	Turkey	WestEurasia	41	29	Primate_Chimp	sf12_hapl	sf12_dipl	0.00178599	0.00344646	0.51821
Syrian	Syrian	WestEurasia	35.1	36.9	Primate_Chimp	sf12_hapl	sf12_dipl	0.00179062	0.00345004	0.519015
Sardinian	Italy(Sardinia)	WestEurasia	40	9	Primate_Chimp	sf12_hapl	sf12_dipl	0.00183108	0.00347512	0.52691
Yakut	Russia	C.Asia/Sib	63	129.5	Primate_Chimp	sf12_hapl	sf12_dipl	0.00184506	0.003697	0.499068
Lahu	China	EastAsia	22	100	Primate_Chimp	sf12_hapl	sf12_dipl	0.00186392	0.00377002	0.494405
Abkhasian	Abkhazia	WestEurasia	43	41	Primate_Chimp	sf12_hapl	sf12_dipl	0.00186781	0.0034734	0.537745
Greek_WGA	Greece	WestEurasia	37.9	23.7	Primate_Chimp	sf12_hapl	sf12_dipl	0.00193161	0.00345228	0.559517
Han	China	EastAsia	32.3	114	Primate_Chimp	sf12_hapl	sf12_dipl	0.00202562	0.00368445	0.549775
Egyptian_Comas	Egypt	Africa	31	31.2	Primate_Chimp	sf12_hapl	sf12_dipl	0.00202578	0.0034946	0.579688
Basque_French	France	WestEurasia	43	0	Primate_Chimp	sf12_hapl	sf12_dipl	0.00203003	0.00342087	0.593425
Cambodian	Cambodia	EastAsia	12	105	Primate_Chimp	sf12_hapl	sf12_dipl	0.00205281	0.00366435	0.56021
Tunisian	Tunisia	Africa	36.8	10.2	Primate_Chimp	sf12_hapl	sf12_dipl	0.00211616	0.00351218	0.60252
Assyrian_WGA	Armenia	WestEurasia	40.3	44.6	Primate_Chimp	sf12_hapl	sf12_dipl	0.00212133	0.0036306	0.584291
Han_NChina	China	EastAsia	32.3	114	Primate_Chimp	sf12_hapl	sf12_dipl	0.00212619	0.00373412	0.569396
Bulgarian	Bulgaria	WestEurasia	42.2	24.7	Primate_Chimp	sf12_hapl	sf12_dipl	0.00214202	0.00345817	0.619409
Druze	Israel(Carmel)	WestEurasia	32	35	Primate_Chimp	sf12_hapl	sf12_dipl	0.00215296	0.00344519	0.624918
Miao	China	EastAsia	28	109	Primate_Chimp	sf12_hapl	sf12_dipl	0.00216365	0.00379287	0.570451
Uzbek	Uzbekistan	C.Asia/Sib	41.3	69.2	Primate_Chimp	sf12_hapl	sf12_dipl	0.00216747	0.0035383	0.612575
Ashkenazi_Jew	Poland	WestEurasia	52.2	21	Primate_Chimp	sf12_hapl	sf12_dipl	0.00216989	0.00351837	0.616733
Maltese	Malta	WestEurasia	35.9	14.4	Primate_Chimp	sf12_hapl	sf12_dipl	0.00217873	0.00349887	0.622694
Scottish_Argyll_Bute_GBR	England	WestEurasia	56	-3.9	Primate_Chimp	sf12_hapl	sf12_dipl	0.00218703	0.0035745	0.611842
Iranian	Iran	WestEurasia	35.6	51.5	Primate_Chimp	sf12_hapl	sf12_dipl	0.00218909	0.0034965	0.62608
Armenian	Armenia	WestEurasia	40.2	44.6	Primate_Chimp	sf12_hapl	sf12_dipl	0.00220109	0.00353216	0.623158
Orcadian	OrkneyIslands	WestEurasia	59	-3	Primate_Chimp	sf12_hapl	sf12_dipl	0.00222105	0.00342678	0.648147
Thai	Thailand	EastAsia	13.8	100.5	Primate_Chimp	sf12_hapl	sf12_dipl	0.00223309	0.00362907	0.615334
Kurd_WGA	Armenia	WestEurasia	40.7	44.4	Primate_Chimp	sf12_hapl	sf12_dipl	0.00223648	0.00371528	0.601968
Lebanese	Lebanon	WestEurasia	33.8	35.6	Primate_Chimp	sf12_hapl	sf12_dipl	0.00225394	0.00345914	0.651589
Uzbek_WGA	Uzbekistan	C.Asia/Sib	41.3	69.3	Primate_Chimp	sf12_hapl	sf12_dipl	0.00225648	0.00417032	0.541081
Uygur	China	EastAsia	44	81	Primate_Chimp	sf12_hapl	sf12_dipl	0.00229552	0.00355208	0.646245
Adygei	Russia	WestEurasia	44	39	Primate_Chimp	sf12_hapl	sf12_dipl	0.00232323	0.00343369	0.676598
Turkish_Aydin	Turkey	WestEurasia	37.9	27.8	Primate_Chimp	sf12_hapl	sf12_dipl	0.00233017	0.00349517	0.666682
Hungarian_Coriell	Hungary	WestEurasia	47.5	19.1	Primate_Chimp	sf12_hapl	sf12_dipl	0.00233069	0.00336858	0.69189
Yemen	Yemen	WestEurasia	14	44.6	Primate_Chimp	sf12_hapl	sf12_dipl	0.00235632	0.00350113	0.673018
Turkish_Kayseri	Turkey	WestEurasia	38.7	35.5	Primate_Chimp	sf12_hapl	sf12_dipl	0.00236319	0.00352911	0.669628
Spanish_Extremadura_IBS	Spain	WestEurasia	39	-6	Primate_Chimp	sf12_hapl	sf12_dipl	0.00239056	0.00351597	0.679914
Chukchi	Russia	C.Asia/Sib	69.5	168.8	Primate_Chimp	sf12_hapl	sf12_dipl	0.00239715	0.00375037	0.639176
English_Cornwall_GBR	England	WestEurasia	50.3	-4.9	Primate_Chimp	sf12_hapl	sf12_dipl	0.00240287	0.00349325	0.68786
BedouinA	Israel(Negev)	WestEurasia	31	35	Primate_Chimp	sf12_hapl	sf12_dipl	0.00241574	0.00345049	0.700113
Punjabi_Lahore_PJL	Pakistan	SouthAsia	31.5	74.3	Primate_Chimp	sf12_hapl	sf12_dipl	0.00241596	0.00350104	0.690069
Kyrgyz	Kyrgyzystan	C.Asia/Sib	42.9	74.6	Primate_Chimp	sf12_hapl	sf12_dipl	0.00242009	0.00361457	0.669538
Croatian	Croatia	WestEurasia	43.5	16.5	Primate_Chimp	sf12_hapl	sf12_dipl	0.0024455	0.0034722	0.704308
North_Ossetian	Russia	WestEurasia	43	44.7	Primate_Chimp	sf12_hapl	sf12_dipl	0.00248154	0.00342873	0.72375
French_South	France	WestEurasia	43.4	-0.6	Primate_Chimp	sf12_hapl	sf12_dipl	0.00248776	0.0035239	0.705968
Hungarian_Metspalu	Hungary	WestEurasia	47.5	19.1	Primate_Chimp	sf12_hapl	sf12_dipl	0.00249352	0.00341282	0.730635
Jordanian	Jordan	WestEurasia	32.1	35.9	Primate_Chimp	sf12_hapl	sf12_dipl	0.00251565	0.00346435	0.726155
Tujia	China	EastAsia	29	109	Primate_Chimp	sf12_hapl	sf12_dipl	0.00251946	0.00368026	0.684588
Ami_Coriell	Taiwan	EastAsia	22.8	121.2	Primate_Chimp	sf12_hapl	sf12_dipl	0.00252749	0.00373654	0.676426
Finnish_FIN	Finland	WestEurasia	60.2	24.9	Primate_Chimp	sf12_hapl	sf12_dipl	0.00257545	0.00342978	0.750909
Turkish_Jew	Turkey	WestEurasia	41	29	Primate_Chimp	sf12_hapl	sf12_dipl	0.0025828	0.00350104	0.737725
Georgian_Megrels	Georgia	WestEurasia	42.5	41.9	Primate_Chimp	sf12_hapl	sf12_dipl	0.00258485	0.00354122	0.729931
Estonian	Estonia	WestEurasia	58.5	24.9	Primate_Chimp	sf12_hapl	sf12_dipl	0.00259225	0.00342071	0.757811
French	France	WestEurasia	46	2	Primate_Chimp	sf12_hapl	sf12_dipl	0.00260305	0.00339411	0.766931
Xibo	China	EastAsia	43.5	81.5	Primate_Chimp	sf12_hapl	sf12_dipl	0.00263333	0.00373069	0.705857
Ojibwa	Canada	America	46.5	-81	Primate_Chimp	sf12_hapl	sf12_dipl	0.00265325	0.00359169	0.738719
Nogai	Russia	C.Asia/Sib	44.4	41.9	Primate_Chimp	sf12_hapl	sf12_dipl	0.00265436	0.00350389	0.757547
Spanish_Canarias_IBS	Spain	WestEurasia	28.1	-15.4	Primate_Chimp	sf12_hapl	sf12_dipl	0.0026604	0.00375482	0.708528
Spanish_Galicia_IBS	Spain	WestEurasia	42.5	-8.1	Primate_Chimp	sf12_hapl	sf12_dipl	0.00266176	0.00349826	0.760881
Ukrainian_West	Ukraine	WestEurasia	49.9	24	Primate_Chimp	sf12_hapl	sf12_dipl	0.00266887	0.00353611	0.754748
Brahui	Pakistan	SouthAsia	30.5	66.5	Primate_Chimp	sf12_hapl	sf12_dipl	0.0027038	0.00345367	0.782876
Makrani	Pakistan	SouthAsia	26	64	Primate_Chimp	sf12_hapl	sf12_dipl	0.00271563	0.00346886	0.78286
Kumyk	Russia	C.Asia/Sib	43.3	46.6	Primate_Chimp	sf12_hapl	sf12_dipl	0.00272541	0.00349632	0.779506
Norwegian	Norway	WestEurasia	60.4	5.4	Primate_Chimp	sf12_hapl	sf12_dipl	0.002751	0.00344325	0.798953
Algerian	Algeria	Africa	36.8	3	Primate_Chimp	sf12_hapl	sf12_dipl	0.00276915	0.00356934	0.775814
Balkar	Russia	WestEurasia	43.5	43.6	Primate_Chimp	sf12_hapl	sf12_dipl	0.00277105	0.00350309	0.791029
Cree	Canada	America	50.3	-102.5	Primate_Chimp	sf12_hapl	sf12_dipl	0.00280134	0.00360249	0.777613
Oroqen	China	EastAsia	50.4	126.5	Primate_Chimp	sf12_hapl	sf12_dipl	0.00281973	0.00376827	0.748281
Australian_ECCAC	Australia	Oceania	-13	143	Primate_Chimp	sf12_hapl	sf12_dipl	0.00282341	0.00387094	0.729387
Tunisian_Jew	Tunisia	Africa	36.8	10.2	Primate_Chimp	sf12_hapl	sf12_dipl	0.00284077	0.0034705	0.818548
Albanian	Albania	WestEurasia	41.3	19.8	Primate_Chimp	sf12_hapl	sf12_dipl	0.00284347	0.00352215	0.807313
Shaigi_WGA	Sudan	Africa	15.6	32.5	Primate_Chimp	sf12_hapl	sf12_dipl	0.00284484	0.00371908	0.764932
Turkish	Turkey	WestEurasia	39.6	28.5	Primate_Chimp	sf12_hapl	sf12_dipl	0.0028521	0.00356711	0.799554
She	China	EastAsia	27	119	Primate_Chimp	sf12_hapl	sf12_dipl	0.00286125	0.00371355	0.770489
Pathan	Pakistan	SouthAsia	33.5	70.5	Primate_Chimp	sf12_hapl	sf12_dipl	0.00287638	0.00344192	0.835691
Mozabite	Algeria	Africa	32	3	Primate_Chimp	sf12_hapl	sf12_dipl	0.0029034	0.00347214	0.836199
Italian_Bergamo	Italy(Bergamo)	WestEurasia	46	10	Primate_Chimp	sf12_hapl	sf12_dipl	0.00290435	0.00342726	0.847427
Tiwari	India	SouthAsia	21.9	83.4	Primate_Chimp	sf12_hapl	sf12_dipl	0.00294807	0.00350645	0.840755
Italian_WestSicilian	Italy	WestEurasia	38	12.5	Primate_Chimp	sf12_hapl	sf12_dipl	0.00295269	0.00351923	0.839017
Italian_EastSicilian	Italy	WestEurasia	37.1	15.3	Primate_Chimp	sf12_hapl	sf12_dipl	0.00295977	0.00346594	0.85396
Russian	Russia	WestEurasia	61	40	Primate_Chimp	sf12_hapl	sf12_dipl	0.00299356	0.00342409	0.874264
Basque_Spanish	Spain	WestEurasia	43.1	-2.1	Primate_Chimp	sf12_hapl	sf12_dipl	0.00300791	0.00338999	0.887292
Iraqi_Jew	Iraq	WestEurasia	33.3	44.4	Primate_Chimp	sf12_hapl	sf12_dipl	0.00304969	0.00349279	0.873139
Burusho	Pakistan	SouthAsia	36.5	74	Primate_Chimp	sf12_hapl	sf12_dipl	0.0030776	0.00345266	0.89137
Papuan	PNG	Oceania	-4	143	Primate_Chimp	sf12_hapl	sf12_dipl	0.00310389	0.00389179	0.797547
Bolivian_LaPaz	Bolivia	America	-16.5	-68.2	Primate_Chimp	sf12_hapl	sf12_dipl	0.00312477	0.00382546	0.816837
Sindhi	Pakistan	SouthAsia	25.5	69	Primate_Chimp	sf12_hapl	sf12_dipl	0.00316067	0.00346095	0.913235
Tuvinian	Russia	C.Asia/Sib	50.3	95.2	Primate_Chimp	sf12_hapl	sf12_dipl	0.00316449	0.00365697	0.865332
Ethiopian_Jew	Ethiopia	Africa	9	38.7	Primate_Chimp	sf12_hapl	sf12_dipl	0.00316497	0.00357743	0.884704
Bougainville	PNG	Oceania	-6	155	Primate_Chimp	sf12_hapl	sf12_dipl	0.00316598	0.00378773	0.83585
Georgian_Jew	Georgia	WestEurasia	41.7	44.8	Primate_Chimp	sf12_hapl	sf12_dipl	0.0031685	0.00356895	0.887796
Eskimo_Naukan	Russia	C.Asia/Sib	66	169.7	Primate_Chimp	sf12_hapl	sf12_dipl	0.00319808	0.00376243	0.850004
Mordovian	Russia	WestEurasia	54.2	45.2	Primate_Chimp	sf12_hapl	sf12_dipl	0.00322641	0.00345996	0.932499
Turkmen	Uzbekistan	C.Asia/Sib	42.5	59.6	Primate_Chimp	sf12_hapl	sf12_dipl	0.00324115	0.00354374	0.914613
Chuvash	Russia	WestEurasia	56.1	47.3	Primate_Chimp	sf12_hapl	sf12_dipl	0.00331361	0.00344081	0.963032
Spanish_Valencia_IBS	Spain	WestEurasia	39.5	-0.4	Primate_Chimp	sf12_hapl	sf12_dipl	0.00335483	0.00347565	0.965239
Mongola	China	C.Asia/Sib	45	111	Primate_Chimp	sf12_hapl	sf12_dipl	0.003389	0.00374471	0.905011
English_Kent_GBR	England	WestEurasia	51.2	0.7	Primate_Chimp	sf12_hapl	sf12_dipl	0.00339017	0.00345607	0.980934
Bengali_Bangladesh_BEB	Bangladesh	SouthAsia	23.7	90.4	Primate_Chimp	sf12_hapl	sf12_dipl	0.00340803	0.00359102	0.949041
Libyan_Jew	Libya	Africa	32.9	13.2	Primate_Chimp	sf12_hapl	sf12_dipl	0.00341504	0.00345854	0.987423
Dolgan	Russia	C.Asia/Sib	73	115.4	Primate_Chimp	sf12_hapl	sf12_dipl	0.00350764	0.00392022	0.894754
Altaian	Russia	C.Asia/Sib	51.9	86	Primate_Chimp	sf12_hapl	sf12_dipl	0.00353051	0.00366859	0.96236
Quechua_Coriell	Peru	America	-13.5	-72	Primate_Chimp	sf12_hapl	sf12_dipl	0.00353113	0.00372904	0.946928
Vishwabrahmin	India	SouthAsia	16.3	80.5	Primate_Chimp	sf12_hapl	sf12_dipl	0.00356142	0.00354529	1.00455
Spanish_Murcia_IBS	Spain	WestEurasia	38	-1.1	Primate_Chimp	sf12_hapl	sf12_dipl	0.00356286	0.003584	0.994102
Lodhi	India	SouthAsia	25.5	78.6	Primate_Chimp	sf12_hapl	sf12_dipl	0.00362919	0.0035171	1.03187
Balochi	Pakistan	SouthAsia	30.5	66.5	Primate_Chimp	sf12_hapl	sf12_dipl	0.00369027	0.00345861	1.06698
Chipewyan	Canada	America	59.6	-107.3	Primate_Chimp	sf12_hapl	sf12_dipl	0.00371158	0.00366589	1.01246
Icelandic	Iceland	WestEurasia	64.1	-21.9	Primate_Chimp	sf12_hapl	sf12_dipl	0.00373677	0.00344707	1.08404
Spanish_Andalucia_IBS	Spain	WestEurasia	37.4	-6	Primate_Chimp	sf12_hapl	sf12_dipl	0.00374337	0.00357701	1.04651
Iranian_Jew	Iran	WestEurasia	35.7	51.4	Primate_Chimp	sf12_hapl	sf12_dipl	0.00374823	0.00350502	1.06939
Chechen	Russia	WestEurasia	43.3	45.7	Primate_Chimp	sf12_hapl	sf12_dipl	0.00377081	0.00347064	1.08649
Turkish_Adana	Turkey	WestEurasia	37	35.3	Primate_Chimp	sf12_hapl	sf12_dipl	0.00377949	0.00351277	1.07593
Czech	Czech	WestEurasia	50.1	14.4	Primate_Chimp	sf12_hapl	sf12_dipl	0.0037916	0.00340861	1.11236
Armenian_WGA	Armenia	WestEurasia	40.2	44.5	Primate_Chimp	sf12_hapl	sf12_dipl	0.00389795	0.00360857	1.08019
Spanish_Cataluna_IBS	Spain	WestEurasia	41.8	1.5	Primate_Chimp	sf12_hapl	sf12_dipl	0.00396315	0.00341757	1.15964
Lithuanian	Lithuania	WestEurasia	54.9	23.9	Primate_Chimp	sf12_hapl	sf12_dipl	0.0040511	0.00341278	1.18704
Surui	Brazil	America	-11	-62	Primate_Chimp	sf12_hapl	sf12_dipl	0.00407122	0.00402233	1.01216
Mala	India	SouthAsia	18.7	78.2	Primate_Chimp	sf12_hapl	sf12_dipl	0.00410174	0.00355589	1.15351
BedouinB	Israel(Negev)	WestEurasia	31	35	Primate_Chimp	sf12_hapl	sf12_dipl	0.00412934	0.00349135	1.18273
Zapotec	Mexico	America	17	-96.5	Primate_Chimp	sf12_hapl	sf12_dipl	0.00414908	0.00371205	1.11773
Mayan	Mexico	America	19	-91	Primate_Chimp	sf12_hapl	sf12_dipl	0.00418894	0.00371869	1.12645
Bolivian_Pando	Bolivia	America	-11.2	-67.2	Primate_Chimp	sf12_hapl	sf12_dipl	0.00420163	0.00385995	1.08852
Kalash	Pakistan	SouthAsia	36	71.5	Primate_Chimp	sf12_hapl	sf12_dipl	0.00426436	0.00352029	1.21136
Piapoco	Colombia	America	3	-68	Primate_Chimp	sf12_hapl	sf12_dipl	0.004563	0.00390129	1.16961
Mixe	Mexico	America	17	96.6	Primate_Chimp	sf12_hapl	sf12_dipl	0.00473827	0.00375957	1.26032
Pima	Mexico	America	29	-108	Primate_Chimp	sf12_hapl	sf12_dipl	0.0051692	0.00375647	1.37608
Mixtec	Mexico	America	16.7	-97.2	Primate_Chimp	sf12_hapl	sf12_dipl	0.00529846	0.00373863	1.41722
Karitiana	Brazil	America	-10	-63	Primate_Chimp	sf12_hapl	sf12_dipl	0.00569931	0.00384198	1.48343
Algonquin	Canada	America	48.4	-71.1	Primate_Chimp	sf12_hapl	sf12_dipl	0.00591788	0.00373523	1.58434
Bolivian_Cochabamba	Bolivia	America	-17.4	-66.2	Primate_Chimp	sf12_hapl	sf12_dipl	0.00744818	0.00420873	1.7697

## Sheet: Fig3D.tab
Verbose_population_ID	Country	Region	Lat	Lon	Outgroup	X	Y	D	SE	Z
Bantu_SA_Pedi	SouthAfrica	Africa	-29	30	Primate_Chimp	sf12.40.35	sf12.80.75	-0.00733753	0.00642448	-1.14212
Taa_North	Botswana	Africa	-23	22.4	Primate_Chimp	sf12.40.35	sf12.80.75	-0.00606236	0.00579188	-1.0467
Himba	Namibia	Africa	-19.1	14.1	Primate_Chimp	sf12.40.35	sf12.80.75	-0.0044699	0.00544949	-0.820242
Damara	Namibia	Africa	-19.8	16.2	Primate_Chimp	sf12.40.35	sf12.80.75	-0.0043881	0.00539297	-0.81367
Xuun	Namibia	Africa	-18.7	19.7	Primate_Chimp	sf12.40.35	sf12.80.75	-0.00414096	0.00554178	-0.747226
Naro	Botswana	Africa	-22	21.6	Primate_Chimp	sf12.40.35	sf12.80.75	-0.00409544	0.00573878	-0.713644
Hoan	Botswana	Africa	-24	23.4	Primate_Chimp	sf12.40.35	sf12.80.75	-0.00404402	0.00566144	-0.714311
Bantu_SA_S_Sotho	Lesotho	Africa	-29	29	Primate_Chimp	sf12.40.35	sf12.80.75	-0.00378208	0.00646842	-0.5847
Hadza_Henn	Tanzania	Africa	-3.6	35.1	Primate_Chimp	sf12.40.35	sf12.80.75	-0.00361272	0.00558828	-0.64648
Gui	Botswana	Africa	-21.5	23.3	Primate_Chimp	sf12.40.35	sf12.80.75	-0.0034927	0.00570113	-0.612633
Ju_hoan_South	Botswana	Africa	-21.2	20.7	Primate_Chimp	sf12.40.35	sf12.80.75	-0.00346751	0.00581342	-0.596466
Ju_hoan_North	Namibia	Africa	-18.9	21.5	Primate_Chimp	sf12.40.35	sf12.80.75	-0.00339234	0.00571171	-0.593926
Taa_East	Botswana	Africa	-24.2	22.8	Primate_Chimp	sf12.40.35	sf12.80.75	-0.00332126	0.00572493	-0.580139
Shua	Botswana	Africa	-20.6	25.3	Primate_Chimp	sf12.40.35	sf12.80.75	-0.00295704	0.0052982	-0.558122
Taa_West	Botswana	Africa	-23.6	20.3	Primate_Chimp	sf12.40.35	sf12.80.75	-0.00292382	0.0056806	-0.514702
MbutiPygmy	Congo	Africa	1	29	Primate_Chimp	sf12.40.35	sf12.80.75	-0.0027732	0.0056173	-0.493688
Khwe	Botswana	Africa	-18.4	21.9	Primate_Chimp	sf12.40.35	sf12.80.75	-0.00257321	0.00547162	-0.470282
BiakaPygmy	C.Afr.Repub	Africa	4	17	Primate_Chimp	sf12.40.35	sf12.80.75	-0.00246175	0.00541118	-0.454939
Gana	Botswana	Africa	-21.7	23.4	Primate_Chimp	sf12.40.35	sf12.80.75	-0.00235288	0.00546055	-0.430887
Khomani	SouthAfrica	Africa	-27.8	21.1	Primate_Chimp	sf12.40.35	sf12.80.75	-0.00231725	0.00539621	-0.429421
Esan_Nigeria_ESN	Nigeria	Africa	6.5	6	Primate_Chimp	sf12.40.35	sf12.80.75	-0.00221935	0.00539931	-0.411044
Tshwa	Botswana	Africa	-21	25.9	Primate_Chimp	sf12.40.35	sf12.80.75	-0.00208704	0.00571596	-0.365126
Haiom	Namibia	Africa	-19.4	17	Primate_Chimp	sf12.40.35	sf12.80.75	-0.00205306	0.00548712	-0.374161
BantuKenya	Kenya	Africa	-3	37	Primate_Chimp	sf12.40.35	sf12.80.75	-0.00175119	0.00537908	-0.325555
Luhya_Kenya_LWK	Kenya	Africa	1.3	36.8	Primate_Chimp	sf12.40.35	sf12.80.75	-0.00160733	0.00539626	-0.297859
Luo	Kenya	Africa	-0.1	34.3	Primate_Chimp	sf12.40.35	sf12.80.75	-0.00151631	0.00539426	-0.281096
Nama	Namibia	Africa	-24.3	17.3	Primate_Chimp	sf12.40.35	sf12.80.75	-0.00141848	0.00530523	-0.267374
Tswana	Botswana	Africa	-24.1	25.4	Primate_Chimp	sf12.40.35	sf12.80.75	-0.00138107	0.00558973	-0.247072
Yoruba	Nigeria	Africa	7.4	3.9	Primate_Chimp	sf12.40.35	sf12.80.75	-0.00127675	0.00523438	-0.243916
Wambo	Namibia	Africa	-17.7	18.1	Primate_Chimp	sf12.40.35	sf12.80.75	-0.00124712	0.00546284	-0.228292
Kgalagadi	Botswana	Africa	-24.8	21.8	Primate_Chimp	sf12.40.35	sf12.80.75	-0.00120541	0.00555044	-0.217173
Hadza	Tanzania	Africa	-3.8	35.3	Primate_Chimp	sf12.40.35	sf12.80.75	-0.00100117	0.00535197	-0.187066
Bantu_SA_Zulu	SouthAfrica	Africa	-28	31	Primate_Chimp	sf12.40.35	sf12.80.75	-0.000995308	0.00640503	-0.155395
Mandenka	Senegal	Africa	12	-12	Primate_Chimp	sf12.40.35	sf12.80.75	-0.00051909	0.00528185	-0.098278
Uzbek_WGA	Uzbekistan	C.Asia/Sib	41.3	69.3	Primate_Chimp	sf12.40.35	sf12.80.75	-0.000421546	0.0056647	-0.0744162
Gambian_GWD	Gambia	Africa	13.4	16.7	Primate_Chimp	sf12.40.35	sf12.80.75	-1.20954e-05	0.00547641	-0.00220864
AA_Denver	USA	Africa	39.7	-105	Primate_Chimp	sf12.40.35	sf12.80.75	0.000142483	0.0051956	0.0274237
Masai_Kinyawa_MKK	Kenya	Africa	-1.5	35.2	Primate_Chimp	sf12.40.35	sf12.80.75	0.000152913	0.00518172	0.0295101
Bantu_SA_Tswana	Bot./Namibia	Africa	-28	24	Primate_Chimp	sf12.40.35	sf12.80.75	0.000689754	0.00593801	0.116159
Masai_Ayodo	Kenya	Africa	-1.1	35.9	Primate_Chimp	sf12.40.35	sf12.80.75	0.000732347	0.00562389	0.130221
Bantu_SA_Herero	Bot./Namibia	Africa	-22	19	Primate_Chimp	sf12.40.35	sf12.80.75	0.000901434	0.00584465	0.154232
Kikuyu	Kenya	Africa	-0.4	36.9	Primate_Chimp	sf12.40.35	sf12.80.75	0.00101916	0.00535537	0.190306
Sandawe	Tanzania	Africa	-5.5	35.5	Primate_Chimp	sf12.40.35	sf12.80.75	0.00110615	0.00511496	0.216258
Bantu_SA_Ovambo	Angola	Africa	-19	18	Primate_Chimp	sf12.40.35	sf12.80.75	0.00180459	0.00641077	0.281493
Dolgan	Russia	C.Asia/Sib	73	115.4	Primate_Chimp	sf12.40.35	sf12.80.75	0.00217814	0.00536444	0.406033
Hungarian_Metspalu	Hungary	WestEurasia	47.5	19.1	Primate_Chimp	sf12.40.35	sf12.80.75	0.00270297	0.00497034	0.543819
Bengali_Bangladesh_BEB	Bangladesh	SouthAsia	23.7	90.4	Primate_Chimp	sf12.40.35	sf12.80.75	0.00276408	0.00489384	0.564808
Onge	India	SouthAsia	10.8	92.5	Primate_Chimp	sf12.40.35	sf12.80.75	0.00279422	0.00551469	0.506686
Maltese	Malta	WestEurasia	35.9	14.4	Primate_Chimp	sf12.40.35	sf12.80.75	0.00283857	0.00499435	0.568357
Datog	Tanzania	Africa	-3.3	35.7	Primate_Chimp	sf12.40.35	sf12.80.75	0.00284154	0.00546575	0.519882
Scottish_Argyll_Bute_GBR	England	WestEurasia	56	-3.9	Primate_Chimp	sf12.40.35	sf12.80.75	0.00286418	0.00506118	0.565912
Somali	Kenya	Africa	5.6	48.3	Primate_Chimp	sf12.40.35	sf12.80.75	0.00287305	0.00508781	0.564692
Spanish_Canarias_IBS	Spain	WestEurasia	28.1	-15.4	Primate_Chimp	sf12.40.35	sf12.80.75	0.00339022	0.00526899	0.643429
Yemenite_Jew	Yemen	WestEurasia	15.4	44.2	Primate_Chimp	sf12.40.35	sf12.80.75	0.00343903	0.00511316	0.672584
Oromo	Ethiopia	Africa	9	36.5	Primate_Chimp	sf12.40.35	sf12.80.75	0.00369989	0.0052609	0.70328
Assyrian_WGA	Armenia	WestEurasia	40.3	44.6	Primate_Chimp	sf12.40.35	sf12.80.75	0.00378085	0.0049777	0.759559
Albanian	Albania	WestEurasia	41.3	19.8	Primate_Chimp	sf12.40.35	sf12.80.75	0.00379523	0.00491266	0.772541
Kurd_WGA	Armenia	WestEurasia	40.7	44.4	Primate_Chimp	sf12.40.35	sf12.80.75	0.00383296	0.00555176	0.690405
BedouinB	Israel(Negev)	WestEurasia	31	35	Primate_Chimp	sf12.40.35	sf12.80.75	0.00391324	0.00497895	0.785958
Thai	Thailand	EastAsia	13.8	100.5	Primate_Chimp	sf12.40.35	sf12.80.75	0.0039943	0.00515036	0.775539
Lodhi	India	SouthAsia	25.5	78.6	Primate_Chimp	sf12.40.35	sf12.80.75	0.00399595	0.00488429	0.818122
Spanish_Pais_Vasco_IBS	Spain	WestEurasia	42.8	-2.7	Primate_Chimp	sf12.40.35	sf12.80.75	0.00403032	0.00506362	0.795938
Croatian	Croatia	WestEurasia	43.5	16.5	Primate_Chimp	sf12.40.35	sf12.80.75	0.00406727	0.00496106	0.819838
Tuvinian	Russia	C.Asia/Sib	50.3	95.2	Primate_Chimp	sf12.40.35	sf12.80.75	0.00418836	0.00509389	0.822232
Atayal_Coriell	Taiwan	EastAsia	24.6	121.3	Primate_Chimp	sf12.40.35	sf12.80.75	0.00420071	0.00515977	0.814126
Cambodian	Cambodia	EastAsia	12	105	Primate_Chimp	sf12.40.35	sf12.80.75	0.00423622	0.00502061	0.843766
Bolivian_Cochabamba	Bolivia	America	-17.4	-66.2	Primate_Chimp	sf12.40.35	sf12.80.75	0.00436681	0.00564055	0.774182
Altaian	Russia	C.Asia/Sib	51.9	86	Primate_Chimp	sf12.40.35	sf12.80.75	0.00441492	0.00503714	0.876474
Hezhen	China	EastAsia	47.5	133.5	Primate_Chimp	sf12.40.35	sf12.80.75	0.00443452	0.00516067	0.859293
Turkish_Aydin	Turkey	WestEurasia	37.9	27.8	Primate_Chimp	sf12.40.35	sf12.80.75	0.00449638	0.00496814	0.905044
Moroccan_Jew	Morocco	Africa	34	-6.8	Primate_Chimp	sf12.40.35	sf12.80.75	0.00450006	0.005013	0.897679
Italian_EastSicilian	Italy	WestEurasia	37.1	15.3	Primate_Chimp	sf12.40.35	sf12.80.75	0.00450871	0.00496075	0.908876
Mongola	China	C.Asia/Sib	45	111	Primate_Chimp	sf12.40.35	sf12.80.75	0.00456013	0.00505146	0.902735
Chukchi	Russia	C.Asia/Sib	69.5	168.8	Primate_Chimp	sf12.40.35	sf12.80.75	0.00457918	0.00513662	0.891478
Xibo	China	EastAsia	43.5	81.5	Primate_Chimp	sf12.40.35	sf12.80.75	0.00458204	0.00518202	0.884219
Balochi	Pakistan	SouthAsia	30.5	66.5	Primate_Chimp	sf12.40.35	sf12.80.75	0.00460035	0.00483153	0.952153
She	China	EastAsia	27	119	Primate_Chimp	sf12.40.35	sf12.80.75	0.00461379	0.00507689	0.908782
Nganasan	Russia	C.Asia/Sib	71.1	96.1	Primate_Chimp	sf12.40.35	sf12.80.75	0.00463804	0.00524743	0.88387
Turkish_Kayseri	Turkey	WestEurasia	38.7	35.5	Primate_Chimp	sf12.40.35	sf12.80.75	0.00465528	0.00487691	0.954555
Tiwari	India	SouthAsia	21.9	83.4	Primate_Chimp	sf12.40.35	sf12.80.75	0.00465878	0.00483971	0.962615
Saharawi	Algeria	Africa	24.2	-12.9	Primate_Chimp	sf12.40.35	sf12.80.75	0.00466941	0.00501406	0.931263
Ami_Coriell	Taiwan	EastAsia	22.8	121.2	Primate_Chimp	sf12.40.35	sf12.80.75	0.0047546	0.00517947	0.917969
Uzbek	Uzbekistan	C.Asia/Sib	41.3	69.2	Primate_Chimp	sf12.40.35	sf12.80.75	0.00476721	0.00489139	0.974613
Mala	India	SouthAsia	18.7	78.2	Primate_Chimp	sf12.40.35	sf12.80.75	0.00485907	0.00493419	0.984775
Dai	China	EastAsia	21	100	Primate_Chimp	sf12.40.35	sf12.80.75	0.0048989	0.00513008	0.954936
Tujia	China	EastAsia	29	109	Primate_Chimp	sf12.40.35	sf12.80.75	0.00491371	0.00518149	0.94832
Tunisian_Jew	Tunisia	Africa	36.8	10.2	Primate_Chimp	sf12.40.35	sf12.80.75	0.0049161	0.00506178	0.97122
Iranian_Jew	Iran	WestEurasia	35.7	51.4	Primate_Chimp	sf12.40.35	sf12.80.75	0.00491878	0.00490529	1.00275
Greek_Coriell	Greece	WestEurasia	38	23.7	Primate_Chimp	sf12.40.35	sf12.80.75	0.00494237	0.00501941	0.984652
Ukrainian_East	Ukraine	WestEurasia	50.3	31.6	Primate_Chimp	sf12.40.35	sf12.80.75	0.00495238	0.00491812	1.00697
Tunisian	Tunisia	Africa	36.8	10.2	Primate_Chimp	sf12.40.35	sf12.80.75	0.00497353	0.00505017	0.984824
Papuan	PNG	Oceania	-4	143	Primate_Chimp	sf12.40.35	sf12.80.75	0.00502442	0.00550167	0.913253
Armenian_WGA	Armenia	WestEurasia	40.2	44.5	Primate_Chimp	sf12.40.35	sf12.80.75	0.00503411	0.00527982	0.953463
Spanish_Extremadura_IBS	Spain	WestEurasia	39	-6	Primate_Chimp	sf12.40.35	sf12.80.75	0.00506628	0.00496495	1.02041
Pathan	Pakistan	SouthAsia	33.5	70.5	Primate_Chimp	sf12.40.35	sf12.80.75	0.00512782	0.00476984	1.07505
Burusho	Pakistan	SouthAsia	36.5	74	Primate_Chimp	sf12.40.35	sf12.80.75	0.00521727	0.00483972	1.07801
Russian	Russia	WestEurasia	61	40	Primate_Chimp	sf12.40.35	sf12.80.75	0.00523306	0.00478188	1.09435
Chuvash	Russia	WestEurasia	56.1	47.3	Primate_Chimp	sf12.40.35	sf12.80.75	0.00526091	0.00489359	1.07506
Algerian	Algeria	Africa	36.8	3	Primate_Chimp	sf12.40.35	sf12.80.75	0.00526975	0.00496348	1.0617
Sindhi	Pakistan	SouthAsia	25.5	69	Primate_Chimp	sf12.40.35	sf12.80.75	0.00531026	0.00480824	1.10441
Iraqi_Jew	Iraq	WestEurasia	33.3	44.4	Primate_Chimp	sf12.40.35	sf12.80.75	0.00532681	0.00501941	1.06124
Druze	Israel(Carmel)	WestEurasia	32	35	Primate_Chimp	sf12.40.35	sf12.80.75	0.00533018	0.00488253	1.09168
Punjabi_Lahore_PJL	Pakistan	SouthAsia	31.5	74.3	Primate_Chimp	sf12.40.35	sf12.80.75	0.00533067	0.00486561	1.09558
Armenian	Armenia	WestEurasia	40.2	44.6	Primate_Chimp	sf12.40.35	sf12.80.75	0.00534615	0.0048559	1.10096
Kalash	Pakistan	SouthAsia	36	71.5	Primate_Chimp	sf12.40.35	sf12.80.75	0.00535587	0.00494532	1.08302
Abkhasian	Abkhazia	WestEurasia	43	41	Primate_Chimp	sf12.40.35	sf12.80.75	0.00535845	0.00498562	1.07478
Greek_WGA	Greece	WestEurasia	37.9	23.7	Primate_Chimp	sf12.40.35	sf12.80.75	0.00537146	0.0048433	1.10905
Yi	China	EastAsia	28	103	Primate_Chimp	sf12.40.35	sf12.80.75	0.00539283	0.00516786	1.04353
Iranian	Iran	WestEurasia	35.6	51.5	Primate_Chimp	sf12.40.35	sf12.80.75	0.00540413	0.00494453	1.09295
Norwegian	Norway	WestEurasia	60.4	5.4	Primate_Chimp	sf12.40.35	sf12.80.75	0.00542805	0.00489002	1.11003
Makrani	Pakistan	SouthAsia	26	64	Primate_Chimp	sf12.40.35	sf12.80.75	0.00542842	0.00482024	1.12617
Ethiopian_Jew	Ethiopia	Africa	9	38.7	Primate_Chimp	sf12.40.35	sf12.80.75	0.00546394	0.00518874	1.05304
Icelandic	Iceland	WestEurasia	64.1	-21.9	Primate_Chimp	sf12.40.35	sf12.80.75	0.00548401	0.00485488	1.12959
Mordovian	Russia	WestEurasia	54.2	45.2	Primate_Chimp	sf12.40.35	sf12.80.75	0.00553059	0.00487973	1.13338
Cypriot	Cyprus	WestEurasia	35.1	33.4	Primate_Chimp	sf12.40.35	sf12.80.75	0.0055452	0.00500597	1.10772
Yemen	Yemen	WestEurasia	14	44.6	Primate_Chimp	sf12.40.35	sf12.80.75	0.00557187	0.00512194	1.08784
Lahu	China	EastAsia	22	100	Primate_Chimp	sf12.40.35	sf12.80.75	0.00557691	0.00529792	1.05266
Turkish_Adana	Turkey	WestEurasia	37	35.3	Primate_Chimp	sf12.40.35	sf12.80.75	0.00561133	0.00496666	1.1298
Kalmyk	Russia	C.Asia/Sib	46.2	45.3	Primate_Chimp	sf12.40.35	sf12.80.75	0.00562168	0.00505412	1.1123
Kharia	India	SouthAsia	25.8	82.7	Primate_Chimp	sf12.40.35	sf12.80.75	0.00565949	0.00507922	1.11424
Spanish_Galicia_IBS	Spain	WestEurasia	42.5	-8.1	Primate_Chimp	sf12.40.35	sf12.80.75	0.00570364	0.00491362	1.16078
Hazara	Pakistan	SouthAsia	33.5	70	Primate_Chimp	sf12.40.35	sf12.80.75	0.00571971	0.0048522	1.17879
Estonian	Estonia	WestEurasia	58.5	24.9	Primate_Chimp	sf12.40.35	sf12.80.75	0.00572949	0.00488941	1.17182
Bougainville	PNG	Oceania	-6	155	Primate_Chimp	sf12.40.35	sf12.80.75	0.00573683	0.0053946	1.06344
Egyptian_Metspalu	Egypt	Africa	30.2	31.2	Primate_Chimp	sf12.40.35	sf12.80.75	0.00574821	0.0050163	1.14591
Kinh_Vietnam_KHV	Vietnam	EastAsia	21	105.9	Primate_Chimp	sf12.40.35	sf12.80.75	0.00582401	0.00507827	1.14685
Palestinian	Israel(Central)	WestEurasia	32	35	Primate_Chimp	sf12.40.35	sf12.80.75	0.0058249	0.00484573	1.20207
Oroqen	China	EastAsia	50.4	126.5	Primate_Chimp	sf12.40.35	sf12.80.75	0.00582889	0.00512126	1.13818
Italian_Tuscan	Italy(Tuscany)	WestEurasia	43	11	Primate_Chimp	sf12.40.35	sf12.80.75	0.00583236	0.00498867	1.16912
Libyan_Jew	Libya	Africa	32.9	13.2	Primate_Chimp	sf12.40.35	sf12.80.75	0.00586768	0.00496798	1.1811
BedouinA	Israel(Negev)	WestEurasia	31	35	Primate_Chimp	sf12.40.35	sf12.80.75	0.00588321	0.00488101	1.20533
Uygur	China	EastAsia	44	81	Primate_Chimp	sf12.40.35	sf12.80.75	0.00589661	0.00483142	1.22047
Han_NChina	China	EastAsia	32.3	114	Primate_Chimp	sf12.40.35	sf12.80.75	0.00596442	0.00509079	1.17161
Ain_Touta_WGA	Algeria	Africa	35.4	5.9	Primate_Chimp	sf12.40.35	sf12.80.75	0.00597724	0.00521498	1.14617
Spanish_Cataluna_IBS	Spain	WestEurasia	41.8	1.5	Primate_Chimp	sf12.40.35	sf12.80.75	0.0060686	0.00501973	1.20895
Kusunda	Nepal	SouthAsia	28.1	82.5	Primate_Chimp	sf12.40.35	sf12.80.75	0.00610876	0.00508823	1.20057
Brahui	Pakistan	SouthAsia	30.5	66.5	Primate_Chimp	sf12.40.35	sf12.80.75	0.00611116	0.00485064	1.25987
Han	China	EastAsia	32.3	114	Primate_Chimp	sf12.40.35	sf12.80.75	0.00611346	0.00508219	1.20292
Daur	China	EastAsia	48.5	124	Primate_Chimp	sf12.40.35	sf12.80.75	0.00611373	0.00512149	1.19374
Balkar	Russia	WestEurasia	43.5	43.6	Primate_Chimp	sf12.40.35	sf12.80.75	0.00615409	0.00489631	1.25688
Eskimo_Naukan	Russia	C.Asia/Sib	66	169.7	Primate_Chimp	sf12.40.35	sf12.80.75	0.00616864	0.00521902	1.18195
English_Cornwall_GBR	England	WestEurasia	50.3	-4.9	Primate_Chimp	sf12.40.35	sf12.80.75	0.00618153	0.00502288	1.23067
Burbur_WGA	Morocco	Africa	33.5	5.1	Primate_Chimp	sf12.40.35	sf12.80.75	0.00619565	0.00500908	1.23688
Lebanese	Lebanon	WestEurasia	33.8	35.6	Primate_Chimp	sf12.40.35	sf12.80.75	0.00619834	0.00493961	1.25482
Spanish_Valencia_IBS	Spain	WestEurasia	39.5	-0.4	Primate_Chimp	sf12.40.35	sf12.80.75	0.00622008	0.00501008	1.24151
Naxi	China	EastAsia	26	100	Primate_Chimp	sf12.40.35	sf12.80.75	0.00627303	0.00515264	1.21744
Turkish_Jew	Turkey	WestEurasia	41	29	Primate_Chimp	sf12.40.35	sf12.80.75	0.00629167	0.00503954	1.24846
Algonquin	Canada	America	48.4	-71.1	Primate_Chimp	sf12.40.35	sf12.80.75	0.00630295	0.00528226	1.19323
Saudi	Saudi_Arabia	WestEurasia	18.5	42.5	Primate_Chimp	sf12.40.35	sf12.80.75	0.00631083	0.00509805	1.23789
Adygei	Russia	WestEurasia	44	39	Primate_Chimp	sf12.40.35	sf12.80.75	0.00633654	0.00485475	1.30523
Finnish_FIN	Finland	WestEurasia	60.2	24.9	Primate_Chimp	sf12.40.35	sf12.80.75	0.00633807	0.0049111	1.29056
Greek_Comas	Greece	WestEurasia	40.6	22.9	Primate_Chimp	sf12.40.35	sf12.80.75	0.00636074	0.00487661	1.30434
Czech	Czech	WestEurasia	50.1	14.4	Primate_Chimp	sf12.40.35	sf12.80.75	0.006367	0.00480617	1.32476
Shaigi_WGA	Sudan	Africa	15.6	32.5	Primate_Chimp	sf12.40.35	sf12.80.75	0.00636907	0.00525723	1.21149
North_Ossetian	Russia	WestEurasia	43	44.7	Primate_Chimp	sf12.40.35	sf12.80.75	0.00638451	0.00490643	1.30125
Selkup	Russia	C.Asia/Sib	65.5	82.3	Primate_Chimp	sf12.40.35	sf12.80.75	0.00640676	0.00497851	1.28688
French	France	WestEurasia	46	2	Primate_Chimp	sf12.40.35	sf12.80.75	0.00646872	0.00485164	1.33331
Nogai	Russia	C.Asia/Sib	44.4	41.9	Primate_Chimp	sf12.40.35	sf12.80.75	0.00647063	0.00488268	1.32522
Kyrgyz	Kyrgyzystan	C.Asia/Sib	42.9	74.6	Primate_Chimp	sf12.40.35	sf12.80.75	0.00648173	0.00500019	1.2963
Ukrainian_West	Ukraine	WestEurasia	49.9	24	Primate_Chimp	sf12.40.35	sf12.80.75	0.00649235	0.00513903	1.26334
Yakut	Russia	C.Asia/Sib	63	129.5	Primate_Chimp	sf12.40.35	sf12.80.75	0.00649873	0.00512198	1.26879
French_South	France	WestEurasia	43.4	-0.6	Primate_Chimp	sf12.40.35	sf12.80.75	0.00651447	0.00497873	1.30846
Vishwabrahmin	India	SouthAsia	16.3	80.5	Primate_Chimp	sf12.40.35	sf12.80.75	0.00652748	0.00496242	1.31538
Egyptian_Comas	Egypt	Africa	31	31.2	Primate_Chimp	sf12.40.35	sf12.80.75	0.00654164	0.00487712	1.34129
Spanish_Baleares_IBS	Spain	WestEurasia	39.5	3	Primate_Chimp	sf12.40.35	sf12.80.75	0.00654615	0.00509262	1.28542
Basque_French	France	WestEurasia	43	0	Primate_Chimp	sf12.40.35	sf12.80.75	0.00654928	0.00493134	1.32809
Hungarian_Coriell	Hungary	WestEurasia	47.5	19.1	Primate_Chimp	sf12.40.35	sf12.80.75	0.00660645	0.00481971	1.37072
Spanish_Cantabria_IBS	Spain	WestEurasia	43.3	-4	Primate_Chimp	sf12.40.35	sf12.80.75	0.00662865	0.00502156	1.32004
Lithuanian	Lithuania	WestEurasia	54.9	23.9	Primate_Chimp	sf12.40.35	sf12.80.75	0.00664874	0.00491426	1.35295
Japanese	Japan	EastAsia	38	138	Primate_Chimp	sf12.40.35	sf12.80.75	0.00665728	0.00513713	1.29592
Georgian_Megrels	Georgia	WestEurasia	42.5	41.9	Primate_Chimp	sf12.40.35	sf12.80.75	0.006669	0.00494717	1.34804
Spanish_Aragon_IBS	Spain	WestEurasia	41	-1	Primate_Chimp	sf12.40.35	sf12.80.75	0.00667577	0.00487546	1.36926
Jordanian	Jordan	WestEurasia	32.1	35.9	Primate_Chimp	sf12.40.35	sf12.80.75	0.00671427	0.00490097	1.36999
Georgian_Jew	Georgia	WestEurasia	41.7	44.8	Primate_Chimp	sf12.40.35	sf12.80.75	0.00674505	0.00500344	1.34808
Quechua_Coriell	Peru	America	-13.5	-72	Primate_Chimp	sf12.40.35	sf12.80.75	0.00675086	0.0052032	1.29744
Tu	China	EastAsia	36	101	Primate_Chimp	sf12.40.35	sf12.80.75	0.0067878	0.00503883	1.3471
Turkish_Trabzon	Turkey	WestEurasia	41	39.7	Primate_Chimp	sf12.40.35	sf12.80.75	0.00679412	0.00495637	1.37079
Italian_Bergamo	Italy(Bergamo)	WestEurasia	46	10	Primate_Chimp	sf12.40.35	sf12.80.75	0.00684705	0.00491052	1.39436
Kumyk	Russia	C.Asia/Sib	43.3	46.6	Primate_Chimp	sf12.40.35	sf12.80.75	0.00686891	0.00496589	1.38322
Korean	Korea	EastAsia	37.6	127	Primate_Chimp	sf12.40.35	sf12.80.75	0.00688325	0.00508896	1.35259
Spanish_Murcia_IBS	Spain	WestEurasia	38	-1.1	Primate_Chimp	sf12.40.35	sf12.80.75	0.00689629	0.0051343	1.34318
Ojibwa	Canada	America	46.5	-81	Primate_Chimp	sf12.40.35	sf12.80.75	0.00690289	0.00495735	1.39246
Baku_WGA	Azerbaijan	WestEurasia	40.4	49.9	Primate_Chimp	sf12.40.35	sf12.80.75	0.0069039	0.0050983	1.35416
Surui	Brazil	America	-11	-62	Primate_Chimp	sf12.40.35	sf12.80.75	0.00693181	0.00540884	1.28157
Orcadian	OrkneyIslands	WestEurasia	59	-3	Primate_Chimp	sf12.40.35	sf12.80.75	0.00699059	0.00499652	1.39909
English_Kent_GBR	England	WestEurasia	51.2	0.7	Primate_Chimp	sf12.40.35	sf12.80.75	0.00700419	0.00493414	1.41954
Ashkenazi_Jew	Poland	WestEurasia	52.2	21	Primate_Chimp	sf12.40.35	sf12.80.75	0.00706427	0.00485671	1.45454
Italian_WestSicilian	Italy	WestEurasia	38	12.5	Primate_Chimp	sf12.40.35	sf12.80.75	0.00711552	0.00503046	1.41449
Turkish_Istanbul	Turkey	WestEurasia	41	29	Primate_Chimp	sf12.40.35	sf12.80.75	0.00715121	0.00490648	1.4575
Turkish_Balikesir	Turkey	WestEurasia	39.4	27.5	Primate_Chimp	sf12.40.35	sf12.80.75	0.00728373	0.00499321	1.45873
Chipewyan	Canada	America	59.6	-107.3	Primate_Chimp	sf12.40.35	sf12.80.75	0.00746795	0.00505781	1.47652
Bolivian_LaPaz	Bolivia	America	-16.5	-68.2	Primate_Chimp	sf12.40.35	sf12.80.75	0.00752906	0.00546374	1.37801
Spanish_Andalucia_IBS	Spain	WestEurasia	37.4	-6	Primate_Chimp	sf12.40.35	sf12.80.75	0.00757314	0.00506883	1.49406
Syrian	Syrian	WestEurasia	35.1	36.9	Primate_Chimp	sf12.40.35	sf12.80.75	0.0075811	0.00502815	1.50773
Chechen	Russia	WestEurasia	43.3	45.7	Primate_Chimp	sf12.40.35	sf12.80.75	0.00763594	0.00493241	1.54811
Pima	Mexico	America	29	-108	Primate_Chimp	sf12.40.35	sf12.80.75	0.0076883	0.00542198	1.41799
Mozabite	Algeria	Africa	32	3	Primate_Chimp	sf12.40.35	sf12.80.75	0.00771916	0.0050627	1.52471
Miao	China	EastAsia	28	109	Primate_Chimp	sf12.40.35	sf12.80.75	0.00772621	0.00516248	1.49661
Lezgin	Russia	WestEurasia	42.1	48.2	Primate_Chimp	sf12.40.35	sf12.80.75	0.007787	0.00493344	1.57841
Mixtec	Mexico	America	16.7	-97.2	Primate_Chimp	sf12.40.35	sf12.80.75	0.00781338	0.00515145	1.51673
Turkmen	Uzbekistan	C.Asia/Sib	42.5	59.6	Primate_Chimp	sf12.40.35	sf12.80.75	0.00801215	0.00485573	1.65004
Georgian_WGA	Georgia	WestEurasia	41.7	44.8	Primate_Chimp	sf12.40.35	sf12.80.75	0.00809037	0.00531604	1.52188
Basque_Spanish	Spain	WestEurasia	43.1	-2.1	Primate_Chimp	sf12.40.35	sf12.80.75	0.00810235	0.00497764	1.62775
Sardinian	Italy(Sardinia)	WestEurasia	40	9	Primate_Chimp	sf12.40.35	sf12.80.75	0.00822932	0.00488738	1.68379
Zapotec	Mexico	America	17	-96.5	Primate_Chimp	sf12.40.35	sf12.80.75	0.00825046	0.00516955	1.59597
Mixe	Mexico	America	17	96.6	Primate_Chimp	sf12.40.35	sf12.80.75	0.00854093	0.00525317	1.62586
Bulgarian	Bulgaria	WestEurasia	42.2	24.7	Primate_Chimp	sf12.40.35	sf12.80.75	0.00860806	0.0048767	1.76514
Bolivian_Pando	Bolivia	America	-11.2	-67.2	Primate_Chimp	sf12.40.35	sf12.80.75	0.00871616	0.00528154	1.65031
Cree	Canada	America	50.3	-102.5	Primate_Chimp	sf12.40.35	sf12.80.75	0.00876133	0.00503671	1.73949
Turkish	Turkey	WestEurasia	39.6	28.5	Primate_Chimp	sf12.40.35	sf12.80.75	0.00934695	0.00498414	1.87534
Piapoco	Colombia	America	3	-68	Primate_Chimp	sf12.40.35	sf12.80.75	0.0101519	0.00538912	1.88377
Mayan	Mexico	America	19	-91	Primate_Chimp	sf12.40.35	sf12.80.75	0.0103428	0.00512257	2.01906
Australian_ECCAC	Australia	Oceania	-13	143	Primate_Chimp	sf12.40.35	sf12.80.75	0.0105713	0.00582407	1.81511
Karitiana	Brazil	America	-10	-63	Primate_Chimp	sf12.40.35	sf12.80.75	0.0108227	0.00547508	1.97671

## Sheet: Fig4A.tab
Verbose_population_ID	Country	Region	Lat	Lon	Outgroup	X	Y	D	SE	Z
Luo	Kenya	Africa	-0.1	34.3	chimp	sf12_hapl	sf12_dipl	-0.0124736	0.00723181	-1.72482
Yoruba	Nigeria	Africa	7.4	3.9	chimp	sf12_hapl	sf12_dipl	-0.00749178	0.00687054	-1.09042
Russian	Russia	WestEurasia	61	40	chimp	sf12_hapl	sf12_dipl	-0.00706826	0.00657646	-1.07478
Somali	Kenya	Africa	5.6	48.3	chimp	sf12_hapl	sf12_dipl	-0.00662575	0.0071836	-0.922344
Mandenka	Senegal	Africa	12	-12	chimp	sf12_hapl	sf12_dipl	-0.0062387	0.00713289	-0.874638
Kalash	Pakistan	SouthAsia	36	71.5	chimp	sf12_hapl	sf12_dipl	-0.00581846	0.006807	-0.854776
Yemenite_Jew	Yemen	WestEurasia	15.4	44.2	chimp	sf12_hapl	sf12_dipl	-0.00576727	0.00662796	-0.870142
Ju_hoan_North	Namibia	Africa	-18.9	21.5	chimp	sf12_hapl	sf12_dipl	-0.005209	0.00748488	-0.695937
BedouinB	Israel(Negev)	WestEurasia	31	35	chimp	sf12_hapl	sf12_dipl	-0.00471507	0.00718397	-0.656332
Turkish	Turkey	WestEurasia	39.6	28.5	chimp	sf12_hapl	sf12_dipl	-0.00466574	0.00664919	-0.701701
Armenian	Armenia	WestEurasia	40.2	44.6	chimp	sf12_hapl	sf12_dipl	-0.00461293	0.00681954	-0.676428
Bulgarian	Bulgaria	WestEurasia	42.2	24.7	chimp	sf12_hapl	sf12_dipl	-0.0044661	0.00647097	-0.690174
Druze	Israel(Carmel)	WestEurasia	32	35	chimp	sf12_hapl	sf12_dipl	-0.00402229	0.00673833	-0.596927
BantuKenya	Kenya	Africa	-3	37	chimp	sf12_hapl	sf12_dipl	-0.00355312	0.00777982	-0.456709
Papuan	PNG	Oceania	-4	143	chimp	sf12_hapl	sf12_dipl	-0.00316319	0.00674631	-0.468877
French	France	WestEurasia	46	2	chimp	sf12_hapl	sf12_dipl	-0.00254441	0.00601475	-0.423028
Estonian	Estonia	WestEurasia	58.5	24.9	chimp	sf12_hapl	sf12_dipl	-0.00252163	0.00681326	-0.370106
Mixe	Mexico	America	17	96.6	chimp	sf12_hapl	sf12_dipl	-0.00247486	0.00714583	-0.346336
Yi	China	EastAsia	28	103	chimp	sf12_hapl	sf12_dipl	-0.00245938	0.00729631	-0.337072
Tajik	Tadjikistan	C.Asia/Sib	37.4	71.6	chimp	sf12_hapl	sf12_dipl	-0.00242783	0.00698108	-0.347773
Iranian	Iran	WestEurasia	35.6	51.5	chimp	sf12_hapl	sf12_dipl	-0.00240739	0.00692628	-0.347573
Pathan	Pakistan	SouthAsia	33.5	70.5	chimp	sf12_hapl	sf12_dipl	-0.0020154	0.00699941	-0.287939
Orcadian	OrkneyIslands	WestEurasia	59	-3	chimp	sf12_hapl	sf12_dipl	-0.00193833	0.00653736	-0.2965
Mala	India	SouthAsia	18.7	78.2	chimp	sf12_hapl	sf12_dipl	-0.00155938	0.00673032	-0.231694
Surui	Brazil	America	-11	-62	chimp	sf12_hapl	sf12_dipl	-0.00128866	0.00791595	-0.162793
Lahu	China	EastAsia	22	100	chimp	sf12_hapl	sf12_dipl	-0.00113279	0.00744996	-0.152053
Hezhen	China	EastAsia	47.5	133.5	chimp	sf12_hapl	sf12_dipl	-0.00112011	0.0070374	-0.159165
Iraqi_Jew	Iraq	WestEurasia	33.3	44.4	chimp	sf12_hapl	sf12_dipl	-0.000882072	0.00693444	-0.127202
Makrani	Pakistan	SouthAsia	26	64	chimp	sf12_hapl	sf12_dipl	-0.000803066	0.00687942	-0.116735
Saharawi	Algeria	Africa	24.2	-12.9	chimp	sf12_hapl	sf12_dipl	-0.000656156	0.00672568	-0.0975597
Sardinian	Italy(Sardinia)	WestEurasia	40	9	chimp	sf12_hapl	sf12_dipl	-0.000568909	0.00669025	-0.0850356
Czech	Czech	WestEurasia	50.1	14.4	chimp	sf12_hapl	sf12_dipl	-0.000535045	0.00684468	-0.0781695
Chukchi	Russia	C.Asia/Sib	69.5	168.8	chimp	sf12_hapl	sf12_dipl	-0.000324547	0.00703392	-0.0461402
Chechen	Russia	WestEurasia	43.3	45.7	chimp	sf12_hapl	sf12_dipl	0	0.00729374	0
Mayan	Mexico	America	19	-91	chimp	sf12_hapl	sf12_dipl	0.000107929	0.00706556	0.0152754
Balochi	Pakistan	SouthAsia	30.5	66.5	chimp	sf12_hapl	sf12_dipl	0.000217675	0.0076495	0.0284561
Karitiana	Brazil	America	-10	-63	chimp	sf12_hapl	sf12_dipl	0.000314709	0.00758056	0.0415152
Palestinian	Israel(Central)	WestEurasia	32	35	chimp	sf12_hapl	sf12_dipl	0.00057985	0.00664962	0.0872005
Brahui	Pakistan	SouthAsia	30.5	66.5	chimp	sf12_hapl	sf12_dipl	0.000638651	0.00693616	0.0920756
Cambodian	Cambodia	EastAsia	12	105	chimp	sf12_hapl	sf12_dipl	0.000773082	0.00688295	0.112318
Zapotec	Mexico	America	17	-96.5	chimp	sf12_hapl	sf12_dipl	0.000854468	0.00710262	0.120303
Xibo	China	EastAsia	43.5	81.5	chimp	sf12_hapl	sf12_dipl	0.000871549	0.00713463	0.122158
Altaian	Russia	C.Asia/Sib	51.9	86	chimp	sf12_hapl	sf12_dipl	0.000979716	0.00737179	0.132901
Sindhi	Pakistan	SouthAsia	25.5	69	chimp	sf12_hapl	sf12_dipl	0.00099391	0.00654555	0.151845
Lezgin	Russia	WestEurasia	42.1	48.2	chimp	sf12_hapl	sf12_dipl	0.00101469	0.00701688	0.144606
Tujia	China	EastAsia	29	109	chimp	sf12_hapl	sf12_dipl	0.00101793	0.00716868	0.141997
Daur	China	EastAsia	48.5	124	chimp	sf12_hapl	sf12_dipl	0.00104581	0.00665755	0.157087
Adygei	Russia	WestEurasia	44	39	chimp	sf12_hapl	sf12_dipl	0.00105661	0.0062239	0.169766
Burusho	Pakistan	SouthAsia	36.5	74	chimp	sf12_hapl	sf12_dipl	0.00118598	0.006814	0.174051
Piapoco	Colombia	America	3	-68	chimp	sf12_hapl	sf12_dipl	0.00119817	0.00749281	0.159909
Icelandic	Iceland	WestEurasia	64.1	-21.9	chimp	sf12_hapl	sf12_dipl	0.00129293	0.00697692	0.185315
Jordanian	Jordan	WestEurasia	32.1	35.9	chimp	sf12_hapl	sf12_dipl	0.00134701	0.00669795	0.201107
Oroqen	China	EastAsia	50.4	126.5	chimp	sf12_hapl	sf12_dipl	0.00149422	0.00709646	0.210558
Dai	China	EastAsia	21	100	chimp	sf12_hapl	sf12_dipl	0.00176393	0.00695048	0.253785
Uygur	China	EastAsia	44	81	chimp	sf12_hapl	sf12_dipl	0.00177202	0.00701835	0.252484
Kusunda	Nepal	SouthAsia	28.1	82.5	chimp	sf12_hapl	sf12_dipl	0.00182856	0.00717783	0.254751
Saami	NA	WestEurasia	NA	NA	chimp	sf12_hapl	sf12_dipl	0.00186577	0.00690442	0.270228
Thai	Thailand	EastAsia	13.8	100.5	chimp	sf12_hapl	sf12_dipl	0.00200874	0.0070114	0.286496
Mongola	China	C.Asia/Sib	45	111	chimp	sf12_hapl	sf12_dipl	0.00223474	0.00675136	0.331006
Norwegian	Norway	WestEurasia	60.4	5.4	chimp	sf12_hapl	sf12_dipl	0.00263704	0.007687	0.343051
Mozabite	Algeria	Africa	32	3	chimp	sf12_hapl	sf12_dipl	0.00267639	0.00741598	0.360894
Kyrgyz	Kyrgyzystan	C.Asia/Sib	42.9	74.6	chimp	sf12_hapl	sf12_dipl	0.00280461	0.00713986	0.39281
Bougainville	PNG	Oceania	-6	155	chimp	sf12_hapl	sf12_dipl	0.00286131	0.00667658	0.428559
Tu	China	EastAsia	36	101	chimp	sf12_hapl	sf12_dipl	0.00293277	0.00684867	0.428225
North_Ossetian	Russia	WestEurasia	43	44.7	chimp	sf12_hapl	sf12_dipl	0.00311336	0.0068571	0.454034
Mixtec	Mexico	America	16.7	-97.2	chimp	sf12_hapl	sf12_dipl	0.0032812	0.0066287	0.494999
Eskimo_Naukan	Russia	C.Asia/Sib	66	169.7	chimp	sf12_hapl	sf12_dipl	0.00336491	0.00722643	0.465639
Yakut	Russia	C.Asia/Sib	63	129.5	chimp	sf12_hapl	sf12_dipl	0.00363703	0.00731301	0.497337
Albanian	Albania	WestEurasia	41.3	19.8	chimp	sf12_hapl	sf12_dipl	0.00389439	0.00772292	0.504264
Hazara	Pakistan	SouthAsia	33.5	70	chimp	sf12_hapl	sf12_dipl	0.00456901	0.0061121	0.747536
Korean	Korea	EastAsia	37.6	127	chimp	sf12_hapl	sf12_dipl	0.00480485	0.00709504	0.677212
Japanese	Japan	EastAsia	38	138	chimp	sf12_hapl	sf12_dipl	0.00532912	0.00685039	0.777929
Abkhasian	Abkhazia	WestEurasia	43	41	chimp	sf12_hapl	sf12_dipl	0.00533878	0.00669656	0.797243
Naxi	China	EastAsia	26	100	chimp	sf12_hapl	sf12_dipl	0.0056141	0.00640317	0.87677
She	China	EastAsia	27	119	chimp	sf12_hapl	sf12_dipl	0.00614811	0.00695387	0.884128
Han	China	EastAsia	32.3	114	chimp	sf12_hapl	sf12_dipl	0.00621302	0.00676294	0.918686
Pima	Mexico	America	29	-108	chimp	sf12_hapl	sf12_dipl	0.00703941	0.00773382	0.910212
Miao	China	EastAsia	28	109	chimp	sf12_hapl	sf12_dipl	0.00852534	0.00704378	1.21033

## Sheet: Fig4B.tab
Verbose_population_ID	Country	Region	Lat	Lon	Outgroup	X	Y	D	SE	Z
Eskimo_Naukan	Russia	C.Asia/Sib	66	169.7	chimp	sf12.40.35	sf12.80.75	-0.00809104	0.0122584	-0.660038
Czech	Czech	WestEurasia	50.1	14.4	chimp	sf12.40.35	sf12.80.75	-0.00638649	0.0127735	-0.499981
Mixtec	Mexico	America	16.7	-97.2	chimp	sf12.40.35	sf12.80.75	-0.0054161	0.0126676	-0.427556
Yoruba	Nigeria	Africa	7.4	3.9	chimp	sf12.40.35	sf12.80.75	-0.00329395	0.0131637	-0.250229
Orcadian	OrkneyIslands	WestEurasia	59	-3	chimp	sf12.40.35	sf12.80.75	-0.00252908	0.0116175	-0.217695
Balochi	Pakistan	SouthAsia	30.5	66.5	chimp	sf12.40.35	sf12.80.75	-0.00168421	0.0124169	-0.135639
Armenian	Armenia	WestEurasia	40.2	44.6	chimp	sf12.40.35	sf12.80.75	-0.0016048	0.0124737	-0.128655
Iranian	Iran	WestEurasia	35.6	51.5	chimp	sf12.40.35	sf12.80.75	-0.000773475	0.012463	-0.0620619
Saami	NA	WestEurasia	NA	NA	chimp	sf12.40.35	sf12.80.75	-0.000354736	0.0123211	-0.0287909
Ju_hoan_North	Namibia	Africa	-18.9	21.5	chimp	sf12.40.35	sf12.80.75	-0.000259326	0.0138613	-0.0187086
Bulgarian	Bulgaria	WestEurasia	42.2	24.7	chimp	sf12.40.35	sf12.80.75	-5.06509e-05	0.0124134	-0.00408035
Mayan	Mexico	America	19	-91	chimp	sf12.40.35	sf12.80.75	0.000206676	0.0131806	0.0156802
Mandenka	Senegal	Africa	12	-12	chimp	sf12.40.35	sf12.80.75	0.000694143	0.0137997	0.0503012
Altaian	Russia	C.Asia/Sib	51.9	86	chimp	sf12.40.35	sf12.80.75	0.000729091	0.0133518	0.0546061
Albanian	Albania	WestEurasia	41.3	19.8	chimp	sf12.40.35	sf12.80.75	0.000931195	0.0147506	0.0631291
Yemenite_Jew	Yemen	WestEurasia	15.4	44.2	chimp	sf12.40.35	sf12.80.75	0.0009944	0.0115087	0.0864042
Piapoco	Colombia	America	3	-68	chimp	sf12.40.35	sf12.80.75	0.00135728	0.0137682	0.0985804
Surui	Brazil	America	-11	-62	chimp	sf12.40.35	sf12.80.75	0.0014174	0.0149917	0.0945453
Zapotec	Mexico	America	17	-96.5	chimp	sf12.40.35	sf12.80.75	0.00145048	0.0124684	0.116332
Hazara	Pakistan	SouthAsia	33.5	70	chimp	sf12.40.35	sf12.80.75	0.00155682	0.0124881	0.124664
Saharawi	Algeria	Africa	24.2	-12.9	chimp	sf12.40.35	sf12.80.75	0.00177181	0.0115851	0.152939
BedouinB	Israel(Negev)	WestEurasia	31	35	chimp	sf12.40.35	sf12.80.75	0.00190819	0.0128912	0.148023
Pima	Mexico	America	29	-108	chimp	sf12.40.35	sf12.80.75	0.00194768	0.0135718	0.143509
Norwegian	Norway	WestEurasia	60.4	5.4	chimp	sf12.40.35	sf12.80.75	0.00222988	0.0133895	0.166539
Icelandic	Iceland	WestEurasia	64.1	-21.9	chimp	sf12.40.35	sf12.80.75	0.00228903	0.0131112	0.174586
Brahui	Pakistan	SouthAsia	30.5	66.5	chimp	sf12.40.35	sf12.80.75	0.00283286	0.0125996	0.224838
Adygei	Russia	WestEurasia	44	39	chimp	sf12.40.35	sf12.80.75	0.00308103	0.0122686	0.251131
Druze	Israel(Carmel)	WestEurasia	32	35	chimp	sf12.40.35	sf12.80.75	0.00344881	0.0124267	0.277532
Kalash	Pakistan	SouthAsia	36	71.5	chimp	sf12.40.35	sf12.80.75	0.00372709	0.0126761	0.294026
French	France	WestEurasia	46	2	chimp	sf12.40.35	sf12.80.75	0.00377944	0.0117428	0.321853
Makrani	Pakistan	SouthAsia	26	64	chimp	sf12.40.35	sf12.80.75	0.00381221	0.0121295	0.314292
Karitiana	Brazil	America	-10	-63	chimp	sf12.40.35	sf12.80.75	0.00414389	0.0137183	0.302069
Mozabite	Algeria	Africa	32	3	chimp	sf12.40.35	sf12.80.75	0.00419596	0.0137228	0.305766
Jordanian	Jordan	WestEurasia	32.1	35.9	chimp	sf12.40.35	sf12.80.75	0.00426424	0.0121554	0.350811
Daur	China	EastAsia	48.5	124	chimp	sf12.40.35	sf12.80.75	0.00432672	0.0135215	0.319988
Mala	India	SouthAsia	18.7	78.2	chimp	sf12.40.35	sf12.80.75	0.00435673	0.0125965	0.345869
Uygur	China	EastAsia	44	81	chimp	sf12.40.35	sf12.80.75	0.00452913	0.0119311	0.379608
Miao	China	EastAsia	28	109	chimp	sf12.40.35	sf12.80.75	0.00465749	0.0139752	0.333267
Yakut	Russia	C.Asia/Sib	63	129.5	chimp	sf12.40.35	sf12.80.75	0.00506062	0.0134894	0.375156
Turkish	Turkey	WestEurasia	39.6	28.5	chimp	sf12.40.35	sf12.80.75	0.00543535	0.0124996	0.434844
Palestinian	Israel(Central)	WestEurasia	32	35	chimp	sf12.40.35	sf12.80.75	0.00588338	0.0125108	0.470263
Sardinian	Italy(Sardinia)	WestEurasia	40	9	chimp	sf12.40.35	sf12.80.75	0.00596191	0.0123165	0.484059
Chukchi	Russia	C.Asia/Sib	69.5	168.8	chimp	sf12.40.35	sf12.80.75	0.00604167	0.0138451	0.436375
Lezgin	Russia	WestEurasia	42.1	48.2	chimp	sf12.40.35	sf12.80.75	0.00621629	0.0125303	0.496099
Sindhi	Pakistan	SouthAsia	25.5	69	chimp	sf12.40.35	sf12.80.75	0.00652714	0.0124162	0.525696
Lahu	China	EastAsia	22	100	chimp	sf12.40.35	sf12.80.75	0.00732524	0.0134969	0.542736
Abkhasian	Abkhazia	WestEurasia	43	41	chimp	sf12.40.35	sf12.80.75	0.00804427	0.0124957	0.643764
Bougainville	PNG	Oceania	-6	155	chimp	sf12.40.35	sf12.80.75	0.00845845	0.0123615	0.684257
Estonian	Estonia	WestEurasia	58.5	24.9	chimp	sf12.40.35	sf12.80.75	0.00848096	0.0121535	0.697821
Russian	Russia	WestEurasia	61	40	chimp	sf12.40.35	sf12.80.75	0.00863454	0.0126407	0.683077
Kyrgyz	Kyrgyzystan	C.Asia/Sib	42.9	74.6	chimp	sf12.40.35	sf12.80.75	0.00900712	0.0120301	0.748714
Tajik	Tadjikistan	C.Asia/Sib	37.4	71.6	chimp	sf12.40.35	sf12.80.75	0.00905392	0.0125099	0.723739
Kusunda	Nepal	SouthAsia	28.1	82.5	chimp	sf12.40.35	sf12.80.75	0.00927939	0.0131099	0.707816
Naxi	China	EastAsia	26	100	chimp	sf12.40.35	sf12.80.75	0.00952515	0.0135236	0.704336
Papuan	PNG	Oceania	-4	143	chimp	sf12.40.35	sf12.80.75	0.0104501	0.0116434	0.897512
Mixe	Mexico	America	17	96.6	chimp	sf12.40.35	sf12.80.75	0.0109541	0.0123311	0.88833
North_Ossetian	Russia	WestEurasia	43	44.7	chimp	sf12.40.35	sf12.80.75	0.0113876	0.0127908	0.890297
Xibo	China	EastAsia	43.5	81.5	chimp	sf12.40.35	sf12.80.75	0.01151	0.0123534	0.931726
Luo	Kenya	Africa	-0.1	34.3	chimp	sf12.40.35	sf12.80.75	0.0115539	0.0132448	0.872337
Iraqi_Jew	Iraq	WestEurasia	33.3	44.4	chimp	sf12.40.35	sf12.80.75	0.0116273	0.0129778	0.895939
Japanese	Japan	EastAsia	38	138	chimp	sf12.40.35	sf12.80.75	0.0122866	0.0129501	0.94876
Dai	China	EastAsia	21	100	chimp	sf12.40.35	sf12.80.75	0.0126835	0.0132266	0.958939
Somali	Kenya	Africa	5.6	48.3	chimp	sf12.40.35	sf12.80.75	0.0131045	0.0150864	0.86863
Mongola	China	C.Asia/Sib	45	111	chimp	sf12.40.35	sf12.80.75	0.0139087	0.0135397	1.02725
Chechen	Russia	WestEurasia	43.3	45.7	chimp	sf12.40.35	sf12.80.75	0.0142915	0.0140139	1.01981
Thai	Thailand	EastAsia	13.8	100.5	chimp	sf12.40.35	sf12.80.75	0.0150531	0.0134391	1.12009
Burusho	Pakistan	SouthAsia	36.5	74	chimp	sf12.40.35	sf12.80.75	0.0156306	0.0117308	1.33244
Oroqen	China	EastAsia	50.4	126.5	chimp	sf12.40.35	sf12.80.75	0.0158528	0.0132191	1.19924
Yi	China	EastAsia	28	103	chimp	sf12.40.35	sf12.80.75	0.0159017	0.0135675	1.17204
Korean	Korea	EastAsia	37.6	127	chimp	sf12.40.35	sf12.80.75	0.0166341	0.0136225	1.22108
BantuKenya	Kenya	Africa	-3	37	chimp	sf12.40.35	sf12.80.75	0.0166472	0.0140658	1.18352
Tu	China	EastAsia	36	101	chimp	sf12.40.35	sf12.80.75	0.0169151	0.012832	1.31819
Pathan	Pakistan	SouthAsia	33.5	70.5	chimp	sf12.40.35	sf12.80.75	0.0173327	0.0122659	1.41308
Tujia	China	EastAsia	29	109	chimp	sf12.40.35	sf12.80.75	0.018049	0.0122816	1.46959
She	China	EastAsia	27	119	chimp	sf12.40.35	sf12.80.75	0.0181953	0.0136491	1.33307
Han	China	EastAsia	32.3	114	chimp	sf12.40.35	sf12.80.75	0.0187185	0.0126526	1.47942
Cambodian	Cambodia	EastAsia	12	105	chimp	sf12.40.35	sf12.80.75	0.0198822	0.0129203	1.53884
Hezhen	China	EastAsia	47.5	133.5	chimp	sf12.40.35	sf12.80.75	0.0231314	0.0133644	1.73082

[truncated: 6 more sheets: Fig4C.tab, Fig4D.tab, Fig4E.tab, Fig4F.tab, Fig5A.tab, Fig5B.tab]
